# Supplementary material for: Poly[[(1,10-phenanthroline){μ3-2,2′,2′′-[1,3,5-triazine-2,4,6-triyltris(sulfane­diyl)]triacetato}­cadmium] 0.42-hydrate]
Source: Acta Crystallogr Sect E Struct Rep Online. 2011 Jun 4;67(Pt 7):m826–7. doi: 10.1107/S1600536811019210 (PMC3151984; doi:10.1107/S1600536811019210)
Supplement: Supplementary file 1 [file e-67-0m826-sup1.cif]

##############################################################################
#                                                                            #
# This CIF contains the data in a paper accepted for publication in          #
# Acta Crystallographica Section E. It conforms to the requirements of       #
# Notes for Authors for Acta Crystallographica Section E, and has been       #
# peer reviewed under the auspices of the IUCr Commission on Journals.       #
#                                                                            #
# Full details of the Crystallographic Information File format               #
# are given in the paper "The Crystallographic Information File (CIF):       #
# a New Standard Archive File for Crystallography" by S. R. Hall, F. H.      #
# Allen and I. D. Brown [Acta Cryst. (1991), A47, 655-685].                  #
#                                                                            #
# The current version of the core CIF dictionary is obtainable from          #
# ftp://ftp.iucr.org/pub/cif_core.dic.                                       #
#                                                                            #
# Software is freely available for graphical display of the structure(s)     #
# in this CIF. For information consult the CIF software page                 #
# http://www.iucr.org/resources/cif/software.                                #
#                                                                            #
# This file may be used for bona fide research purposes within the           #
# scientific community so long as proper attribution is given to the journal # 
# article from which it was obtained.                                        #
#                                                                            #
##############################################################################
data_I
_audit_creation_method     SHELXL-97
_chemical_name_systematic
;
Poly[[(1,10-phenanthroline){\m~3~-2,2',2''-[1,3,5-triazine-2,4,6-
triyltris(sulfanediyl)]triacetato}cadmium] 0.42-hydrate]
;
_chemical_name_common     ?
_chemical_formula_moiety     'C21 H15 Cd N5 O6 S3, 0.42(H2 O)'
_chemical_formula_sum     'C21 H15.84 Cd N5 O6.42 S3'
_chemical_formula_iupac     '[Cd (C9 H7 N3 O6 S3) (C12 H8 N2)], 0.42H2 O'
_chemical_formula_weight     649.53
_chemical_melting_point     ?
_symmetry_cell_setting     triclinic
_symmetry_space_group_name_H-M     'P -1'
_symmetry_space_group_name_HALL     '-P 1'
loop_
    _symmetry_equiv_pos_as_xyz
    'x, y, z'
    '-x, -y, -z'
_cell_length_a     10.618(2)
_cell_length_b     10.987(2)
_cell_length_c     12.601(2)
_cell_angle_alpha     95.815(3)
_cell_angle_beta     114.197(2)
_cell_angle_gamma     113.909(2)
_cell_volume     1161.1(4)
_cell_formula_units_Z     2
_cell_measurement_reflns_used     3004
_cell_measurement_theta_min     2.3
_cell_measurement_theta_max     27.8
_cell_measurement_temperature     298(2)
_exptl_crystal_description     block
_exptl_crystal_colour     yellow
_exptl_crystal_size_max     0.30
_exptl_crystal_size_mid     0.28
_exptl_crystal_size_min     0.26
_exptl_crystal_density_diffrn     1.858
_exptl_crystal_density_meas     ?
_exptl_crystal_density_method     'not measured'
_exptl_crystal_F_000     648
_exptl_absorpt_coefficient_mu     1.263
_exptl_absorpt_correction_type     multi-scan
_exptl_absorpt_process_details     '(SADABS; Sheldrick, 1996)'
_exptl_absorpt_correction_T_min     0.691
_exptl_absorpt_correction_T_max     0.720
_exptl_special_details
;
;
_diffrn_ambient_temperature     298(2)
_diffrn_radiation_type     MoK\a
_diffrn_radiation_wavelength     0.71073
_diffrn_radiation_source     'fine-focus sealed tube'
_diffrn_radiation_monochromator     graphite
_diffrn_measurement_device_type     'Bruker APEX CCD area-detector'
_diffrn_measurement_method     '\f and \w'
_diffrn_detector_area_resol_mean     ?
_diffrn_reflns_number     6114
_diffrn_reflns_av_R_equivalents     0.0180
_diffrn_reflns_av_sigmaI/netI     0.0386
_diffrn_reflns_theta_min     1.87
_diffrn_reflns_theta_max     25.00
_diffrn_reflns_theta_full     25.00
_diffrn_measured_fraction_theta_max     0.986
_diffrn_measured_fraction_theta_full     0.986
_diffrn_reflns_limit_h_min     -12
_diffrn_reflns_limit_h_max     6
_diffrn_reflns_limit_k_min     -11
_diffrn_reflns_limit_k_max     13
_diffrn_reflns_limit_l_min     -14
_diffrn_reflns_limit_l_max     14
_diffrn_standards_number     0
_diffrn_standards_interval_count     ?
_diffrn_standards_interval_time     ?
_diffrn_standards_decay_%     0
_refine_special_details
;
Refinement of <i>F</i>^2^ against ALL reflections. The weighted <i>R</i>-factor
<i>wR</i> and goodness of fit <i>S</i> are based on <i>F</i>^2^, conventional
<i>R</i>-factors <i>R</i> are based on <i>F</i>, with <i>F</i> set to zero for
negative <i>F</i>^2^. The threshold expression of <i>F</i>^2^ >
\s(<i>F</i>^2^) is used only for calculating <i>R</i>-factors(gt) <i>etc</i>.
and is not relevant to the choice of reflections for refinement.
<i>R</i>-factors based on <i>F</i>^2^ are statistically about twice as large
as those based on <i>F</i>, and <i>R</i>- factors based on ALL data will be
even larger.
;
_reflns_number_total     4024
_reflns_number_gt     3322
_reflns_threshold_expression     I>2\s(I)
_refine_ls_structure_factor_coef     Fsqd
_refine_ls_matrix_type     full
_refine_ls_R_factor_all     0.0412
_refine_ls_R_factor_gt     0.0302
_refine_ls_wR_factor_gt     0.0656
_refine_ls_wR_factor_ref     0.0707
_refine_ls_goodness_of_fit_ref     1.073
_refine_ls_restrained_S_all     1.073
_refine_ls_number_reflns     4024
_refine_ls_number_parameters     343
_refine_ls_number_restraints     3
_refine_ls_hydrogen_treatment     mixed
_refine_ls_weighting_scheme     calc
_refine_ls_weighting_details
                 'calc w=1/[\s^2^(Fo^2^)+(0.0324P)^2^] where P=(Fo^2^+2Fc^2^)/3'
_atom_sites_solution_hydrogens     geom
_atom_sites_solution_primary     direct
_atom_sites_solution_secondary     difmap
_refine_ls_shift/su_max     0.001
_refine_ls_shift/su_mean     0.000
_refine_diff_density_max     0.440
_refine_diff_density_min     -0.465
_refine_ls_extinction_method     none
_refine_ls_extinction_coef     ?
loop_
    _atom_type_symbol
    _atom_type_description
    _atom_type_scat_dispersion_real
    _atom_type_scat_dispersion_imag
    _atom_type_scat_source
    'C' 'C' 0.0033 0.0016
                         'International Tables Vol C Tables 4.2.6.8 and 6.1.1.4'
    'H' 'H' 0.0000 0.0000
                         'International Tables Vol C Tables 4.2.6.8 and 6.1.1.4'
    'N' 'N' 0.0061 0.0033
                         'International Tables Vol C Tables 4.2.6.8 and 6.1.1.4'
    'O' 'O' 0.0106 0.0060
                         'International Tables Vol C Tables 4.2.6.8 and 6.1.1.4'
    'S' 'S' 0.1246 0.1234
                         'International Tables Vol C Tables 4.2.6.8 and 6.1.1.4'
    'Cd' 'Cd' -0.8075 1.2024
                         'International Tables Vol C Tables 4.2.6.8 and 6.1.1.4'
_computing_data_collection     'SMART (Bruker, 2000)'
_computing_cell_refinement     'SAINT-Plus (Bruker, 2000)'
_computing_data_reduction     'SAINT-Plus (Bruker, 2000)'
_computing_structure_solution     'SHELXS97 (Sheldrick, 2008)'
_computing_structure_refinement     'SHELXL97 (Sheldrick, 2008)'
_computing_molecular_graphics     'SHELXTL (Sheldrick, 2008)'
_computing_publication_material     'SHELXTL (Sheldrick, 2008)'
loop_
    _atom_site_type_symbol
    _atom_site_label
    _atom_site_fract_x
    _atom_site_fract_y
    _atom_site_fract_z
    _atom_site_U_iso_or_equiv
    _atom_site_adp_type
    _atom_site_calc_flag
    _atom_site_refinement_flags
    _atom_site_occupancy
    _atom_site_symmetry_multiplicity
    _atom_site_disorder_assembly
    _atom_site_disorder_group
    Cd Cd1 0.42035(3) 0.85652(2) 1.06635(2) 0.03328(10) Uani d . 1 1 . .
    C C1 0.4810(4) 0.6039(3) 0.8043(3) 0.0323(8) Uani d . 1 1 . .
    C C2 0.4472(4) 0.6269(3) 0.6212(3) 0.0359(8) Uani d . 1 1 . .
    C C3 0.3023(4) 0.4203(3) 0.6345(3) 0.0356(8) Uani d . 1 1 . .
    C C4 0.7363(4) 0.8372(3) 0.9962(3) 0.0331(8) Uani d . 1 1 . .
    H H4A 0.8205 0.8656 1.0798 0.040 Uiso calc R 1 1 . .
    H H4B 0.7782 0.8275 0.9424 0.040 Uiso calc R 1 1 . .
    C C5 0.6972(4) 0.9555(3) 0.9826(3) 0.0346(8) Uani d . 1 1 . .
    C C6 0.6109(4) 0.8984(3) 0.6309(3) 0.0426(9) Uani d . 1 1 . .
    H H6A 0.6908 0.9023 0.7073 0.051 Uiso calc R 1 1 . .
    H H6B 0.6661 0.9586 0.5955 0.051 Uiso calc R 1 1 . .
    C C7 0.5189(4) 0.9579(4) 0.6602(3) 0.0385(8) Uani d . 1 1 . .
    C C8 0.1498(4) 0.1658(4) 0.6678(3) 0.0418(9) Uani d . 1 1 . .
    H H8A 0.1936 0.2377 0.7438 0.050 Uiso calc R 1 1 . .
    H H8B 0.0417 0.0990 0.6446 0.050 Uiso calc R 1 1 . .
    C C9 0.2466(4) 0.0902(3) 0.6898(3) 0.0362(8) Uani d . 1 1 . .
    C C10 0.1914(4) 0.7138(4) 0.7677(3) 0.0456(9) Uani d . 1 1 . .
    H H10 0.2475 0.8042 0.7672 0.055 Uiso calc R 1 1 . .
    C C11 0.0686(5) 0.6091(5) 0.6563(3) 0.0555(11) Uani d . 1 1 . .
    H H11 0.0439 0.6302 0.5833 0.067 Uiso calc R 1 1 . .
    C C12 -0.0148(4) 0.4762(4) 0.6546(3) 0.0501(10) Uani d . 1 1 . .
    H H12 -0.0969 0.4063 0.5806 0.060 Uiso calc R 1 1 . .
    C C13 0.0238(4) 0.4452(4) 0.7654(3) 0.0374(8) Uani d . 1 1 . .
    C C14 -0.0603(4) 0.3101(4) 0.7722(4) 0.0484(10) Uani d . 1 1 . .
    H H14 -0.1414 0.2364 0.7003 0.058 Uiso calc R 1 1 . .
    C C15 -0.0245(4) 0.2871(4) 0.8809(4) 0.0458(9) Uani d . 1 1 . .
    H H15 -0.0817 0.1981 0.8832 0.055 Uiso calc R 1 1 . .
    C C16 0.1006(4) 0.3981(3) 0.9934(3) 0.0350(8) Uani d . 1 1 . .
    C C17 0.1391(4) 0.3790(4) 1.1094(4) 0.0418(9) Uani d . 1 1 . .
    H H17 0.0825 0.2921 1.1153 0.050 Uiso calc R 1 1 . .
    C C18 0.2594(4) 0.4883(4) 1.2119(3) 0.0415(9) Uani d . 1 1 . .
    H H18 0.2871 0.4769 1.2890 0.050 Uiso calc R 1 1 . .
    C C19 0.3412(4) 0.6180(4) 1.2008(3) 0.0385(8) Uani d . 1 1 . .
    H H19 0.4236 0.6922 1.2720 0.046 Uiso calc R 1 1 . .
    C C20 0.1881(3) 0.5322(3) 0.9908(3) 0.0278(7) Uani d . 1 1 . .
    C C21 0.1479(4) 0.5563(3) 0.8738(3) 0.0296(7) Uani d . 1 1 . .
    N N1 0.5244(3) 0.6901(3) 0.7429(2) 0.0339(7) Uani d . 1 1 . .
    N N2 0.3350(4) 0.4923(3) 0.5603(3) 0.0425(7) Uani d . 1 1 . .
    N N3 0.3688(3) 0.4680(3) 0.7551(2) 0.0365(7) Uani d . 1 1 . .
    N N4 0.2304(3) 0.6890(3) 0.8734(2) 0.0344(6) Uani d . 1 1 . .
    N N5 0.3072(3) 0.6407(3) 1.0937(2) 0.0311(6) Uani d . 1 1 . .
    O O1 0.5578(3) 0.9325(2) 0.9501(2) 0.0360(5) Uani d . 1 1 . .
    O O2 0.8069(3) 1.0707(3) 1.0042(3) 0.0579(7) Uani d . 1 1 . .
    O O3 0.3680(3) 0.8904(3) 0.5892(2) 0.0601(8) Uani d . 1 1 . .
    H H3 0.3281 0.9298 0.6119 0.072 Uiso d R 1 1 . .
    O O4 0.5906(3) 1.0653(3) 0.7466(2) 0.0525(7) Uani d . 1 1 . .
    O O5 0.3310(3) 0.1012(3) 0.7971(2) 0.0483(6) Uani d . 1 1 . .
    O O6 0.2284(3) 0.0185(3) 0.5955(2) 0.0665(8) Uani d . 1 1 . .
    S S1 0.57763(10) 0.66671(9) 0.96406(7) 0.0340(2) Uani d . 1 1 . .
    S S2 0.49678(13) 0.72178(10) 0.52847(9) 0.0503(3) Uani d . 1 1 . .
    S S3 0.14725(13) 0.24605(10) 0.55044(9) 0.0552(3) Uani d . 1 1 . .
    O O7 0.9389(12) 0.8880(13) 0.7511(12) 0.098(5) Uani d PD 0.421(15) 1 . .
    H H71 0.97(2) 0.876(19) 0.813(8) 0.17(10) Uiso d PD 0.421(15) 1 . .
    H H72 0.95(3) 0.85(2) 0.711(15) 0.3(2) Uiso d PD 0.421(15) 1 . .
loop_
    _atom_site_aniso_label
    _atom_site_aniso_U_11
    _atom_site_aniso_U_22
    _atom_site_aniso_U_33
    _atom_site_aniso_U_12
    _atom_site_aniso_U_13
    _atom_site_aniso_U_23
    Cd1 0.03706(16) 0.02399(14) 0.03189(15) 0.01304(11) 0.01291(11) 0.01064(10)
    C1 0.0352(19) 0.0324(19) 0.0380(19) 0.0237(16) 0.0181(15) 0.0130(15)
    C2 0.047(2) 0.035(2) 0.037(2) 0.0277(18) 0.0229(17) 0.0142(16)
    C3 0.040(2) 0.0288(18) 0.037(2) 0.0221(16) 0.0128(16) 0.0106(15)
    C4 0.0322(18) 0.0341(19) 0.0313(18) 0.0170(15) 0.0137(15) 0.0098(15)
    C5 0.047(2) 0.0301(19) 0.0312(18) 0.0199(18) 0.0213(16) 0.0127(15)
    C6 0.052(2) 0.034(2) 0.047(2) 0.0192(18) 0.0299(18) 0.0166(17)
    C7 0.047(2) 0.0312(19) 0.0337(19) 0.0173(18) 0.0175(17) 0.0140(16)
    C8 0.043(2) 0.033(2) 0.043(2) 0.0192(17) 0.0150(17) 0.0107(16)
    C9 0.0319(19) 0.0278(18) 0.035(2) 0.0100(15) 0.0105(16) 0.0074(15)
    C10 0.050(2) 0.046(2) 0.039(2) 0.0238(19) 0.0170(18) 0.0214(18)
    C11 0.056(3) 0.071(3) 0.034(2) 0.036(2) 0.0135(19) 0.019(2)
    C12 0.036(2) 0.057(3) 0.032(2) 0.019(2) 0.0042(16) -0.0011(18)
    C13 0.0286(18) 0.041(2) 0.0357(19) 0.0166(16) 0.0120(15) 0.0046(16)
    C14 0.031(2) 0.033(2) 0.051(2) 0.0029(17) 0.0125(17) -0.0060(17)
    C15 0.034(2) 0.028(2) 0.062(3) 0.0072(16) 0.0226(18) 0.0067(18)
    C16 0.0305(18) 0.0285(18) 0.052(2) 0.0161(15) 0.0241(16) 0.0120(16)
    C17 0.049(2) 0.0315(19) 0.070(3) 0.0250(18) 0.043(2) 0.0268(19)
    C18 0.056(2) 0.044(2) 0.043(2) 0.031(2) 0.0327(19) 0.0223(18)
    C19 0.050(2) 0.034(2) 0.0316(19) 0.0229(18) 0.0183(17) 0.0114(15)
    C20 0.0267(17) 0.0246(17) 0.0386(19) 0.0158(14) 0.0185(15) 0.0098(14)
    C21 0.0256(17) 0.0306(18) 0.0361(18) 0.0160(15) 0.0161(14) 0.0099(15)
    N1 0.0421(17) 0.0325(16) 0.0294(15) 0.0190(14) 0.0186(13) 0.0116(13)
    N2 0.057(2) 0.0333(17) 0.0352(16) 0.0241(15) 0.0195(15) 0.0104(13)
    N3 0.0386(16) 0.0305(16) 0.0365(17) 0.0182(14) 0.0144(13) 0.0100(13)
    N4 0.0360(16) 0.0339(16) 0.0315(15) 0.0178(13) 0.0142(13) 0.0127(13)
    N5 0.0327(15) 0.0268(15) 0.0326(15) 0.0152(13) 0.0150(12) 0.0085(12)
    O1 0.0432(14) 0.0350(13) 0.0465(14) 0.0261(12) 0.0274(12) 0.0215(11)
    O2 0.0495(17) 0.0328(15) 0.084(2) 0.0135(13) 0.0330(15) 0.0213(14)
    O3 0.0507(17) 0.0477(16) 0.0560(17) 0.0255(14) 0.0089(14) -0.0075(13)
    O4 0.0543(16) 0.0355(14) 0.0496(16) 0.0102(13) 0.0257(13) -0.0012(12)
    O5 0.0434(15) 0.0679(18) 0.0361(14) 0.0318(14) 0.0164(12) 0.0213(13)
    O6 0.078(2) 0.075(2) 0.0409(16) 0.0550(18) 0.0101(14) 0.0029(15)
    S1 0.0398(5) 0.0301(5) 0.0326(5) 0.0182(4) 0.0167(4) 0.0131(4)
    S2 0.0826(8) 0.0418(5) 0.0415(5) 0.0332(5) 0.0399(5) 0.0174(4)
    S3 0.0654(7) 0.0296(5) 0.0379(5) 0.0169(5) 0.0052(5) 0.0089(4)
    O7 0.076(6) 0.102(8) 0.076(8) 0.033(5) 0.014(5) 0.025(6)
_geom_special_details
;
All e.s.d.'s (except the e.s.d. in the dihedral angle between two l.s. planes)
are estimated using the full covariance matrix. The cell e.s.d.'s are taken
into account individually in the estimation of e.s.d.'s in distances, angles
and torsion angles; correlations between e.s.d.'s in cell parameters are only
used when they are defined by crystal symmetry. An approximate (isotropic)
treatment of cell e.s.d.'s is used for estimating e.s.d.'s involving l.s.
planes.
;
loop_
    _geom_bond_atom_site_label_1
    _geom_bond_atom_site_label_2
    _geom_bond_site_symmetry_2
    _geom_bond_distance
    _geom_bond_publ_flag
    Cd1 O1 . 2.447(2) y
    Cd1 O1 2_677 2.274(2) y
    Cd1 O4 2_677 2.490(3) y
    Cd1 O5 2_667 2.295(2) y
    Cd1 N4 . 2.331(3) y
    Cd1 N5 . 2.320(3) y
    C1 N1 . 1.340(4) ?
    C1 N3 . 1.341(4) ?
    C1 S1 . 1.742(3) ?
    C2 N2 . 1.336(4) ?
    C2 N1 . 1.341(4) ?
    C2 S2 . 1.742(3) ?
    C3 N3 . 1.320(4) ?
    C3 N2 . 1.348(4) ?
    C3 S3 . 1.761(3) ?
    C4 C5 . 1.522(4) ?
    C4 S1 . 1.800(3) ?
    C4 H4A . 0.9700 ?
    C4 H4B . 0.9700 ?
    C5 O2 . 1.228(4) ?
    C5 O1 . 1.265(4) ?
    C6 C7 . 1.512(5) ?
    C6 S2 . 1.790(4) ?
    C6 H6A . 0.9700 ?
    C6 H6B . 0.9700 ?
    C7 O4 . 1.220(4) ?
    C7 O3 . 1.283(4) ?
    C8 C9 . 1.526(5) ?
    C8 S3 . 1.793(4) ?
    C8 H8A . 0.9700 ?
    C8 H8B . 0.9700 ?
    C9 O5 . 1.237(4) ?
    C9 O6 . 1.253(4) ?
    C10 N4 . 1.316(4) ?
    C10 C11 . 1.397(5) ?
    C10 H10 . 0.9300 ?
    C11 C12 . 1.359(5) ?
    C11 H11 . 0.9300 ?
    C12 C13 . 1.405(5) ?
    C12 H12 . 0.9300 ?
    C13 C21 . 1.405(4) ?
    C13 C14 . 1.422(5) ?
    C14 C15 . 1.344(5) ?
    C14 H14 . 0.9300 ?
    C15 C16 . 1.433(5) ?
    C15 H15 . 0.9300 ?
    C16 C20 . 1.400(4) ?
    C16 C17 . 1.410(5) ?
    C17 C18 . 1.354(5) ?
    C17 H17 . 0.9300 ?
    C18 C19 . 1.393(5) ?
    C18 H18 . 0.9300 ?
    C19 N5 . 1.325(4) ?
    C19 H19 . 0.9300 ?
    C20 N5 . 1.349(4) ?
    C20 C21 . 1.443(4) ?
    C21 N4 . 1.365(4) ?
    O1 Cd1 2_677 2.274(2) ?
    O3 H3 . 0.8201 ?
    O4 Cd1 2_677 2.490(3) ?
    O5 Cd1 2_667 2.295(2) ?
    O7 H71 . 0.75(2) ?
    O7 H72 . 0.75(2) ?
loop_
    _geom_angle_atom_site_label_1
    _geom_angle_atom_site_label_2
    _geom_angle_atom_site_label_3
    _geom_angle_site_symmetry_1
    _geom_angle_site_symmetry_3
    _geom_angle
    _geom_angle_publ_flag
    O1 Cd1 O5 2_677 2_667 107.00(9) ?
    O1 Cd1 N5 2_677 . 154.48(9) ?
    O5 Cd1 N5 2_667 . 90.50(9) ?
    O1 Cd1 N4 2_677 . 107.24(9) ?
    O5 Cd1 N4 2_667 . 131.23(10) ?
    N5 Cd1 N4 . . 71.86(9) ?
    O1 Cd1 O1 2_677 . 71.65(9) ?
    O5 Cd1 O1 2_667 . 79.40(8) ?
    N5 Cd1 O1 . . 131.20(8) ?
    N4 Cd1 O1 . . 79.61(9) ?
    O1 Cd1 O4 2_677 2_677 82.53(8) ?
    O5 Cd1 O4 2_667 2_677 84.79(9) ?
    N5 Cd1 O4 . 2_677 80.69(9) ?
    N4 Cd1 O4 . 2_677 133.26(9) ?
    O1 Cd1 O4 . 2_677 143.94(8) ?
    N1 C1 N3 . . 126.4(3) ?
    N1 C1 S1 . . 119.5(2) ?
    N3 C1 S1 . . 114.1(2) ?
    N2 C2 N1 . . 126.4(3) ?
    N2 C2 S2 . . 114.1(2) ?
    N1 C2 S2 . . 119.4(2) ?
    N3 C3 N2 . . 127.3(3) ?
    N3 C3 S3 . . 121.0(3) ?
    N2 C3 S3 . . 111.6(2) ?
    C5 C4 S1 . . 117.4(2) ?
    C5 C4 H4A . . 108.0 ?
    S1 C4 H4A . . 108.0 ?
    C5 C4 H4B . . 108.0 ?
    S1 C4 H4B . . 108.0 ?
    H4A C4 H4B . . 107.2 ?
    O2 C5 O1 . . 123.5(3) ?
    O2 C5 C4 . . 116.3(3) ?
    O1 C5 C4 . . 120.2(3) ?
    C7 C6 S2 . . 116.0(3) ?
    C7 C6 H6A . . 108.3 ?
    S2 C6 H6A . . 108.3 ?
    C7 C6 H6B . . 108.3 ?
    S2 C6 H6B . . 108.3 ?
    H6A C6 H6B . . 107.4 ?
    O4 C7 O3 . . 124.8(4) ?
    O4 C7 C6 . . 119.2(3) ?
    O3 C7 C6 . . 116.0(3) ?
    C9 C8 S3 . . 113.0(3) ?
    C9 C8 H8A . . 109.0 ?
    S3 C8 H8A . . 109.0 ?
    C9 C8 H8B . . 109.0 ?
    S3 C8 H8B . . 109.0 ?
    H8A C8 H8B . . 107.8 ?
    O5 C9 O6 . . 126.1(3) ?
    O5 C9 C8 . . 118.0(3) ?
    O6 C9 C8 . . 115.9(3) ?
    N4 C10 C11 . . 122.2(3) ?
    N4 C10 H10 . . 118.9 ?
    C11 C10 H10 . . 118.9 ?
    C12 C11 C10 . . 120.0(3) ?
    C12 C11 H11 . . 120.0 ?
    C10 C11 H11 . . 120.0 ?
    C11 C12 C13 . . 119.5(3) ?
    C11 C12 H12 . . 120.2 ?
    C13 C12 H12 . . 120.2 ?
    C12 C13 C21 . . 117.2(3) ?
    C12 C13 C14 . . 123.2(3) ?
    C21 C13 C14 . . 119.6(3) ?
    C15 C14 C13 . . 121.1(3) ?
    C15 C14 H14 . . 119.5 ?
    C13 C14 H14 . . 119.5 ?
    C14 C15 C16 . . 120.8(3) ?
    C14 C15 H15 . . 119.6 ?
    C16 C15 H15 . . 119.6 ?
    C20 C16 C17 . . 117.5(3) ?
    C20 C16 C15 . . 120.0(3) ?
    C17 C16 C15 . . 122.5(3) ?
    C18 C17 C16 . . 119.4(3) ?
    C18 C17 H17 . . 120.3 ?
    C16 C17 H17 . . 120.3 ?
    C17 C18 C19 . . 119.3(3) ?
    C17 C18 H18 . . 120.4 ?
    C19 C18 H18 . . 120.4 ?
    N5 C19 C18 . . 123.1(3) ?
    N5 C19 H19 . . 118.4 ?
    C18 C19 H19 . . 118.4 ?
    N5 C20 C16 . . 122.6(3) ?
    N5 C20 C21 . . 118.6(3) ?
    C16 C20 C21 . . 118.8(3) ?
    N4 C21 C13 . . 122.4(3) ?
    N4 C21 C20 . . 117.9(3) ?
    C13 C21 C20 . . 119.7(3) ?
    C1 N1 C2 . . 113.5(3) ?
    C2 N2 C3 . . 113.0(3) ?
    C3 N3 C1 . . 113.3(3) ?
    C10 N4 C21 . . 118.7(3) ?
    C10 N4 Cd1 . . 125.7(2) ?
    C21 N4 Cd1 . . 115.45(19) ?
    C19 N5 C20 . . 118.0(3) ?
    C19 N5 Cd1 . . 125.7(2) ?
    C20 N5 Cd1 . . 116.0(2) ?
    C5 O1 Cd1 . 2_677 101.51(19) ?
    C5 O1 Cd1 . . 124.8(2) ?
    Cd1 O1 Cd1 2_677 . 108.35(9) ?
    C7 O3 H3 . . 109.3 ?
    C7 O4 Cd1 . 2_677 136.9(2) ?
    C9 O5 Cd1 . 2_667 143.1(2) ?
    C1 S1 C4 . . 101.33(16) ?
    C2 S2 C6 . . 101.51(17) ?
    C3 S3 C8 . . 103.00(16) ?
    H71 O7 H72 . . 110(6) ?
loop_
    _geom_torsion_atom_site_label_1
    _geom_torsion_atom_site_label_2
    _geom_torsion_atom_site_label_3
    _geom_torsion_atom_site_label_4
    _geom_torsion_site_symmetry_1
    _geom_torsion_site_symmetry_2
    _geom_torsion_site_symmetry_3
    _geom_torsion_site_symmetry_4
    _geom_torsion
    _geom_torsion_publ_flag
    S1 C4 C5 O2 . . . . -179.5(3) ?
    S1 C4 C5 O1 . . . . 0.1(4) ?
    S2 C6 C7 O4 . . . . 165.6(3) ?
    S2 C6 C7 O3 . . . . -15.3(4) ?
    S3 C8 C9 O5 . . . . 139.6(3) ?
    S3 C8 C9 O6 . . . . -42.5(4) ?
    N4 C10 C11 C12 . . . . -0.2(6) ?
    C10 C11 C12 C13 . . . . -0.2(6) ?
    C11 C12 C13 C21 . . . . 0.7(5) ?
    C11 C12 C13 C14 . . . . 178.1(4) ?
    C12 C13 C14 C15 . . . . -176.4(4) ?
    C21 C13 C14 C15 . . . . 0.9(6) ?
    C13 C14 C15 C16 . . . . -0.5(6) ?
    C14 C15 C16 C20 . . . . -0.4(5) ?
    C14 C15 C16 C17 . . . . 178.4(4) ?
    C20 C16 C17 C18 . . . . -1.4(5) ?
    C15 C16 C17 C18 . . . . 179.7(3) ?
    C16 C17 C18 C19 . . . . 0.9(5) ?
    C17 C18 C19 N5 . . . . 0.0(5) ?
    C17 C16 C20 N5 . . . . 1.1(5) ?
    C15 C16 C20 N5 . . . . -180.0(3) ?
    C17 C16 C20 C21 . . . . -177.9(3) ?
    C15 C16 C20 C21 . . . . 1.0(5) ?
    C12 C13 C21 N4 . . . . -0.9(5) ?
    C14 C13 C21 N4 . . . . -178.4(3) ?
    C12 C13 C21 C20 . . . . 177.2(3) ?
    C14 C13 C21 C20 . . . . -0.3(5) ?
    N5 C20 C21 N4 . . . . -1.5(4) ?
    C16 C20 C21 N4 . . . . 177.5(3) ?
    N5 C20 C21 C13 . . . . -179.7(3) ?
    C16 C20 C21 C13 . . . . -0.6(5) ?
    N3 C1 N1 C2 . . . . -2.2(5) ?
    S1 C1 N1 C2 . . . . 176.4(2) ?
    N2 C2 N1 C1 . . . . 1.0(5) ?
    S2 C2 N1 C1 . . . . -176.7(2) ?
    N1 C2 N2 C3 . . . . 0.3(5) ?
    S2 C2 N2 C3 . . . . 178.2(2) ?
    N3 C3 N2 C2 . . . . -0.8(5) ?
    S3 C3 N2 C2 . . . . 177.1(2) ?
    N2 C3 N3 C1 . . . . -0.2(5) ?
    S3 C3 N3 C1 . . . . -177.8(2) ?
    N1 C1 N3 C3 . . . . 1.8(5) ?
    S1 C1 N3 C3 . . . . -176.8(2) ?
    C11 C10 N4 C21 . . . . 0.0(6) ?
    C11 C10 N4 Cd1 . . . . -175.6(3) ?
    C13 C21 N4 C10 . . . . 0.5(5) ?
    C20 C21 N4 C10 . . . . -177.6(3) ?
    C13 C21 N4 Cd1 . . . . 176.6(2) ?
    C20 C21 N4 Cd1 . . . . -1.5(4) ?
    O1 Cd1 N4 C10 2_677 . . . 25.0(3) ?
    O5 Cd1 N4 C10 2_667 . . . -107.7(3) ?
    N5 Cd1 N4 C10 . . . . 178.2(3) ?
    O1 Cd1 N4 C10 . . . . -41.9(3) ?
    O4 Cd1 N4 C10 2_677 . . . 121.1(3) ?
    O1 Cd1 N4 C21 2_677 . . . -150.7(2) ?
    O5 Cd1 N4 C21 2_667 . . . 76.5(2) ?
    N5 Cd1 N4 C21 . . . . 2.5(2) ?
    O1 Cd1 N4 C21 . . . . 142.4(2) ?
    O4 Cd1 N4 C21 2_677 . . . -54.7(3) ?
    C18 C19 N5 C20 . . . . -0.4(5) ?
    C18 C19 N5 Cd1 . . . . 174.1(2) ?
    C16 C20 N5 C19 . . . . -0.2(5) ?
    C21 C20 N5 C19 . . . . 178.8(3) ?
    C16 C20 N5 Cd1 . . . . -175.2(2) ?
    C21 C20 N5 Cd1 . . . . 3.8(4) ?
    O1 Cd1 N5 C19 2_677 . . . -85.7(3) ?
    O5 Cd1 N5 C19 2_667 . . . 48.4(3) ?
    N4 Cd1 N5 C19 . . . . -177.9(3) ?
    O1 Cd1 N5 C19 . . . . 124.7(3) ?
    O4 Cd1 N5 C19 2_677 . . . -36.2(3) ?
    O1 Cd1 N5 C20 2_677 . . . 88.9(3) ?
    O5 Cd1 N5 C20 2_667 . . . -137.0(2) ?
    N4 Cd1 N5 C20 . . . . -3.3(2) ?
    O1 Cd1 N5 C20 . . . . -60.7(2) ?
    O4 Cd1 N5 C20 2_677 . . . 138.4(2) ?
    O2 C5 O1 Cd1 . . . 2_677 4.0(4) ?
    C4 C5 O1 Cd1 . . . 2_677 -175.6(2) ?
    O2 C5 O1 Cd1 . . . . -118.2(3) ?
    C4 C5 O1 Cd1 . . . . 62.2(4) ?
    O1 Cd1 O1 C5 2_677 . . . 119.1(3) ?
    O5 Cd1 O1 C5 2_667 . . . 7.1(2) ?
    N5 Cd1 O1 C5 . . . . -74.2(3) ?
    N4 Cd1 O1 C5 . . . . -128.6(3) ?
    O4 Cd1 O1 C5 2_677 . . . 72.6(3) ?
    O5 Cd1 O1 Cd1 2_667 . . 2_677 -112.05(11) ?
    N5 Cd1 O1 Cd1 . . . 2_677 166.69(9) ?
    N4 Cd1 O1 Cd1 . . . 2_677 112.23(11) ?
    O4 Cd1 O1 Cd1 2_677 . . 2_677 -46.50(17) ?
    O3 C7 O4 Cd1 . . . 2_677 54.0(5) ?
    C6 C7 O4 Cd1 . . . 2_677 -127.0(3) ?
    O6 C9 O5 Cd1 . . . 2_667 48.3(6) ?
    C8 C9 O5 Cd1 . . . 2_667 -134.1(3) ?
    N1 C1 S1 C4 . . . . -7.9(3) ?
    N3 C1 S1 C4 . . . . 170.9(2) ?
    C5 C4 S1 C1 . . . . 80.6(3) ?
    N2 C2 S2 C6 . . . . 167.5(3) ?
    N1 C2 S2 C6 . . . . -14.5(3) ?
    C7 C6 S2 C2 . . . . -71.7(3) ?
    N3 C3 S3 C8 . . . . -11.5(3) ?
    N2 C3 S3 C8 . . . . 170.4(3) ?
    C9 C8 S3 C3 . . . . -95.0(3) ?
loop_
    _geom_hbond_atom_site_label_D
    _geom_hbond_atom_site_label_H
    _geom_hbond_atom_site_label_A
    _geom_hbond_site_symmetry_A
    _geom_hbond_distance_DH
    _geom_hbond_distance_HA
    _geom_hbond_distance_DA
    _geom_hbond_angle_DHA
    O3 H3 O6 1_565 0.82 1.68 2.439(4) 154
    O7 H71 O2 2_777 0.75(2) 2.35(12) 2.984(11) 142(18)
    C15 H15 O2 1_445 0.93 2.50 3.294(6) 143
    C17 H17 O2 1_445 0.93 2.57 3.353(6) 142
data_global
_journal_date_recd_electronic     2011-05-09
_journal_date_accepted     2011-05-20
_journal_name_full     'Acta Crystallographica, Section E'
_journal_year     2011
_journal_volume     67
_journal_issue      7
_journal_page_first     m826
_journal_page_last     m827
_journal_paper_category     QM
_journal_coeditor_code     TK2743
_publ_contact_author_name     'Prof. De-Zhi Sun'
_publ_contact_author_address
;
College of Chemistry and Chemical Engineering
Liaocheng University
Shandong 252059
People's Republic of China.
;
_publ_contact_author_email     'sundezhi@lcu.edu.cn'
_publ_contact_author_fax     ?
_publ_contact_author_phone     '86 635 8230614'
_publ_section_title
;\
Poly[[(1,10-phenanthroline){\m~3~-2,2',2''-[1,3,5-triazine-2,4,6-\
triyltris(sulfanediyl)]triacetato}cadmium] 0.42-hydrate]
;
loop_
    _publ_author_name
    _publ_author_address
    'Chun-Jing Chi'
;
  College of Chemistry and Chemical Engineering
  Liaocheng University
  Shandong 252059
  People's Republic of China
;
    'Yan-Qiang Peng'
;
  College of Chemistry and Chemical Engineering
  Liaocheng University
  Shandong 252059
  People's Republic of China
;
    'Su-Yuan Zeng'
;
  College of Chemistry and Chemical Engineering
  Liaocheng University
  Shandong 252059
  People's Republic of China
;
    'De-Zhi Sun'
;
  College of Chemistry and Chemical Engineering
  Liaocheng University
  Shandong 252059
  People's Republic of China
;
