# Supplementary material for: Poly[[(1,10-phenanthroline){μ3-2,2′,2′′-[1,3,5-triazine-2,4,6-triyltris(sulfane­diyl)]triacetato}­cadmium] 0.42-hydrate]
Source: Acta Crystallogr Sect E Struct Rep Online. 2011 Jun 4;67(Pt 7):m826–7. doi: 10.1107/S1600536811019210 (PMC3151984; doi:10.1107/S1600536811019210)
Supplement: Supplementary file 2 [file e-67-0m826-Isup2.hkl]

# 
# h,k,l, Fc-squared, Fo-squared, sigma(Fo-squared) and status flag 
# 
data_I
_shelx_title ' 060121a                in  P-1' 
_shelx_refln_list_code          4 
_shelx_F_calc_maximum      277.12 
_exptl_crystal_F_000       648.40 
_reflns_d_resolution_high  0.8409 
 
loop_ 
 _symmetry_equiv_pos_as_xyz 
 'x, y, z' 
 '-x, -y, -z' 
 
_cell_length_a    10.6180 
_cell_length_b    10.9870 
_cell_length_c    12.6010 
_cell_angle_alpha  95.815 
_cell_angle_beta  114.197 
_cell_angle_gamma 113.909 
 
_shelx_F_squared_multiplier     1.000 
 
loop_ 
 _refln_index_h 
 _refln_index_k 
 _refln_index_l 
 _refln_F_squared_calc 
 _refln_F_squared_meas 
 _refln_F_squared_sigma 
 _refln_observed_status 
   1   0   0    19084.02    17164.44    146.52 o 
   2   0   0     2579.04     2607.64     34.48 o 
   3   0   0      875.90      883.75     21.40 o 
   4   0   0      434.58      408.04     16.91 o 
   5   0   0     1892.91     1871.22     40.90 o 
   6   0   0      683.05      685.54     28.04 o 
   7   0   0     1375.20     1338.56     40.61 o 
   8   0   0      312.73      311.50     65.70 o 
   9   0   0        9.36        3.66     11.35 o 
  10   0   0        5.96        0.00     15.54 o 
 -10   1   0       54.55       34.11     21.47 o 
  -9   1   0      393.88      442.03     41.34 o 
  -8   1   0      252.62      231.94     21.90 o 
  -7   1   0      253.70      239.89     21.61 o 
  -6   1   0     3632.47     3788.22     63.37 o 
  -5   1   0       25.68       22.55      6.96 o 
  -4   1   0       93.12      101.37      9.58 o 
  -3   1   0     2694.91     2869.10     39.01 o 
  -2   1   0     2427.15     2421.37     38.01 o 
  -1   1   0     8572.76     8527.39    110.69 o 
   1   1   0     5904.92     6029.61    105.67 o 
   2   1   0     3479.20     3521.64     46.14 o 
   3   1   0      499.41      446.69     16.66 o 
   4   1   0     1416.69     1341.16     32.90 o 
   5   1   0     3810.56     3828.90     64.98 o 
   6   1   0      226.99      242.79     17.35 o 
   7   1   0      139.52      155.74     18.91 o 
   8   1   0       11.23        0.00     10.32 o 
   9   1   0      210.66      169.53     47.38 o 
 -10   2   0      366.92      396.20     49.29 o 
  -9   2   0     1221.96     1255.55     67.56 o 
  -8   2   0      742.90      747.67     31.66 o 
  -7   2   0      301.75      302.15     18.06 o 
  -6   2   0       94.10       87.14     10.89 o 
  -5   2   0      192.85      160.14     21.68 o 
  -4   2   0     7386.85     7406.63     79.27 o 
  -3   2   0      982.46      984.21     40.35 o 
  -2   2   0      666.74      642.30     21.76 o 
  -1   2   0      181.98      167.79      5.83 o 
   0   2   0       50.28       49.07      7.30 o 
   1   2   0        6.76        1.92      1.98 o 
   2   2   0    11961.54    12027.12     93.53 o 
   3   2   0    15514.24    15215.31    151.61 o 
   4   2   0     3578.45     3515.30     59.80 o 
   5   2   0      310.64      311.39     18.79 o 
   6   2   0       30.72       12.66     15.21 o 
   7   2   0      776.07      812.81     35.19 o 
   8   2   0      472.25      480.84     62.91 o 
   9   2   0      370.85      395.70     40.48 o 
 -11   3   0       57.57       57.75     28.91 o 
 -10   3   0        0.65        0.00     18.65 o 
  -9   3   0      122.39       97.50     24.72 o 
  -8   3   0      144.57      148.24     28.04 o 
  -7   3   0      968.19      964.91     32.48 o 
  -6   3   0      746.03      709.32     34.30 o 
  -5   3   0     1120.36     1109.92     24.16 o 
  -4   3   0    12766.79    13542.27    124.78 o 
  -3   3   0     7987.90     8635.34    131.29 o 
  -2   3   0      267.95      233.88     13.95 o 
  -1   3   0       13.83       11.93      4.19 o 
   0   3   0      324.91      323.21     17.13 o 
   1   3   0      556.30      488.62     14.95 o 
   2   3   0        2.16        2.35      3.20 o 
   3   3   0      138.91      104.15      8.03 o 
   4   3   0       62.84       24.05      8.55 o 
   5   3   0     1485.04     1549.46     43.54 o 
   6   3   0      168.58      173.49     53.34 o 
   7   3   0      420.23      506.13     41.99 o 
   8   3   0      116.32      112.89     27.17 o 
 -11   4   0        0.04        0.00     17.93 o 
 -10   4   0       58.18       60.57     23.85 o 
  -9   4   0      631.32      640.49     47.34 o 
  -8   4   0     1454.66     1482.07     67.12 o 
  -7   4   0     1440.20     1441.25     60.69 o 
  -6   4   0     1532.11     1519.33     29.75 o 
  -5   4   0        3.38        0.00      3.01 o 
  -4   4   0       38.57       29.78     10.12 o 
  -3   4   0      478.07      452.29     23.20 o 
  -2   4   0     9141.99     9227.23    111.74 o 
  -1   4   0     6180.28     6160.43     95.16 o 
   0   4   0     4710.36     4728.07     86.56 o 
   1   4   0     4636.32     4876.36     63.08 o 
   2   4   0      111.68       95.05     20.04 o 
   3   4   0     2606.98     2511.65     36.80 o 
   4   4   0     3075.35     2988.78     60.55 o 
   5   4   0     1253.25     1199.47     50.69 o 
   6   4   0     2481.36     2391.38     89.96 o 
   7   4   0      262.57      276.96     39.39 o 
 -11   5   0       18.72        9.47     19.80 o 
 -10   5   0      271.88      245.15     39.83 o 
  -9   5   0      217.64      192.25     33.39 o 
  -8   5   0      243.79      258.60     33.32 o 
  -7   5   0        0.76        4.26      9.97 o 
  -6   5   0      136.56      105.09     18.50 o 
  -5   5   0       87.35       97.86     16.91 o 
  -4   5   0      639.06      589.47     29.99 o 
  -3   5   0     1563.20     1524.49     18.49 o 
  -2   5   0     8085.22     8256.72     87.07 o 
  -1   5   0     8379.44     8437.58    129.26 o 
   0   5   0     4739.52     4871.28     66.30 o 
   1   5   0        3.11        2.47      4.57 o 
   2   5   0      831.11      842.00     25.57 o 
   3   5   0     1486.76     1532.72     62.14 o 
   4   5   0       92.17       73.53     13.60 o 
   5   5   0      943.53      902.45     54.70 o 
   6   5   0      195.10      180.32     32.38 o 
   7   5   0       13.83       24.36     19.01 o 
 -11   6   0      240.41      197.24     37.22 o 
 -10   6   0      388.45      410.52     42.50 o 
  -9   6   0       96.82       59.84     23.34 o 
  -8   6   0       18.36        8.53     13.73 o 
  -7   6   0      226.17      230.63     28.40 o 
  -6   6   0     3215.46     3146.36     87.07 o 
  -5   6   0     3709.63     3743.47     91.69 o 
  -4   6   0     2832.79     2961.60     39.74 o 
  -3   6   0     2738.15     2773.60     42.20 o 
  -2   6   0       35.67       43.77     12.50 o 
  -1   6   0      220.86      203.67     18.29 o 
   0   6   0      235.60      259.24     17.10 o 
   1   6   0     2916.30     2978.56     53.99 o 
   2   6   0      349.81      358.26     30.43 o 
   3   6   0      242.74      267.41     32.88 o 
   4   6   0      569.39      558.38     42.72 o 
   5   6   0       41.64       38.31     20.60 o 
   6   6   0      353.92      412.90     48.86 o 
 -11   7   0      171.37      176.06     36.42 o 
 -10   7   0       30.07       14.38     16.84 o 
  -9   7   0       13.40        0.36     13.08 o 
  -8   7   0       97.23       92.15     21.90 o 
  -7   7   0      345.40      365.42     31.58 o 
  -6   7   0      763.90      759.82     42.63 o 
  -5   7   0     2038.38     2034.31     66.69 o 
  -4   7   0        2.57        0.00      5.85 o 
  -3   7   0      107.92       75.41     13.77 o 
  -2   7   0       15.59       10.43      5.68 o 
  -1   7   0      969.54      916.90     40.75 o 
   0   7   0     1226.34     1150.14     33.85 o 
   1   7   0      383.14      355.15     28.22 o 
   2   7   0     3098.10     2952.29     93.71 o 
   3   7   0      147.09      123.37     25.51 o 
   4   7   0        0.63        0.00     14.31 o 
   5   7   0       21.74       21.03     20.24 o 
 -11   8   0      117.43      113.03     31.65 o 
 -10   8   0      453.25      406.98     41.63 o 
  -9   8   0      414.49      401.98     39.39 o 
  -8   8   0      370.46      351.11     34.40 o 
  -7   8   0      517.96      545.88     39.83 o 
  -6   8   0       91.24       87.45     19.73 o 
  -5   8   0      643.29      584.77     36.50 o 
  -4   8   0      125.82      112.82     18.58 o 
  -3   8   0     2837.95     2899.35     51.74 o 
  -2   8   0     2442.63     2555.06     53.03 o 
  -1   8   0      887.61      921.89     31.72 o 
   0   8   0      443.71      444.24     23.45 o 
   1   8   0        4.49        4.84     11.71 o 
   2   8   0      736.32      701.78     47.41 o 
   3   8   0      850.13      863.22     56.07 o 
   4   8   0     1098.60     1211.99     71.10 o 
 -11   9   0       31.23       65.05     27.83 o 
 -10   9   0      471.99      435.89     43.08 o 
  -9   9   0     1123.29     1041.76     60.98 o 
  -8   9   0      264.81      308.75     39.10 o 
  -7   9   0       30.48       15.25     14.96 o 
  -6   9   0       43.45       49.29     18.14 o 
  -5   9   0      139.33      107.11     21.03 o 
  -4   9   0      124.67      144.98     21.97 o 
  -3   9   0      438.01      462.77     31.80 o 
  -2   9   0     1155.74     1181.11     30.76 o 
  -1   9   0       33.09       29.26     11.11 o 
   0   9   0      396.29      385.73     34.18 o 
   1   9   0      230.32      232.94     32.81 o 
   2   9   0     1292.95     1310.83     68.79 o 
   3   9   0      555.73      602.26     49.94 o 
 -10  10   0       21.41       25.15     20.31 o 
  -9  10   0       47.95       26.16     21.32 o 
  -8  10   0      268.93      234.82     35.48 o 
  -7  10   0      991.60     1059.38     58.89 o 
  -6  10   0      651.58      599.15     42.72 o 
  -5  10   0      884.59      972.46     51.73 o 
  -4  10   0      626.12      608.98     39.47 o 
  -3  10   0       44.94       43.29     15.54 o 
  -2  10   0       88.21       73.44     23.35 o 
  -1  10   0      518.83      495.75     27.34 o 
   0  10   0      821.68      892.62     53.61 o 
   1  10   0      336.04      335.21     41.78 o 
   2  10   0      130.47       91.57     28.04 o 
 -10  11   0        2.87        0.00     16.84 o 
  -9  11   0      212.57      258.02     40.55 o 
  -8  11   0      339.96      395.77     45.39 o 
  -7  11   0     1427.65     1465.67     71.31 o 
  -6  11   0     1438.28     1467.33     68.35 o 
  -5  11   0      234.60      271.89     34.91 o 
  -3  11   0        9.75        1.59     13.66 o 
  -2  11   0      604.65      570.53     44.23 o 
  -1  11   0      331.42      381.75     42.28 o 
   0  11   0      369.03      349.15     44.52 o 
  -9  12   0      355.50      423.67     45.97 o 
  -8  12   0      150.07      137.32     33.68 o 
  -7  12   0       12.44        8.82     17.06 o 
  -6  12   0        0.18        0.00     15.18 o 
  -4  12   0      842.35      790.46     55.85 o 
  -3  12   0      309.36      321.91     42.07 o 
   5 -13   1      745.66      782.00     60.26 o 
   6 -13   1      186.84      208.73     39.61 o 
   2 -12   1        5.37        0.00     16.19 o 
   3 -12   1      351.85      403.22     48.14 o 
   4 -12   1      684.67      631.17     50.81 o 
   5 -12   1      388.70      449.47     50.38 o 
   7 -12   1        7.50        0.00     14.46 o 
   8 -12   1       56.79       56.66     23.20 o 
   0 -11   1      179.84      141.08     30.64 o 
   1 -11   1     1537.40     1502.37     70.09 o 
   2 -11   1      480.36      527.52     42.93 o 
   3 -11   1      478.90      444.70     39.90 o 
   4 -11   1      324.53      381.32     43.01 o 
   5 -11   1      271.48      296.10     35.12 o 
   6 -11   1      324.41      348.43     35.12 o 
   7 -11   1      140.85      158.28     32.59 o 
   8 -11   1      450.18      490.16     43.66 o 
   9 -11   1      141.41      169.99     34.11 o 
  -2 -10   1        0.57        0.00     17.35 o 
  -1 -10   1      745.10      725.93     52.17 o 
   0 -10   1      828.92      715.30     47.92 o 
   1 -10   1     1713.56     1654.22     48.32 o 
   2 -10   1      884.04      857.58     51.44 o 
   3 -10   1       23.53       16.84     13.37 o 
   4 -10   1        0.19        0.00     10.33 o 
   5 -10   1      573.62      615.85     40.98 o 
   6 -10   1     2022.25     2051.57     78.40 o 
   7 -10   1      614.77      527.38     43.08 o 
   8 -10   1      609.76      632.39     46.83 o 
   9 -10   1      416.51      435.02     49.94 o 
  10 -10   1       28.61       43.36     24.07 o 
  -3  -9   1      453.44      381.03     39.54 o 
  -2  -9   1       92.47       98.51     25.87 o 
  -1  -9   1      270.33      241.97     32.67 o 
   0  -9   1      425.37      399.99     23.10 o 
   1  -9   1       58.49       37.27     14.49 o 
   2  -9   1      432.32      429.29     21.33 o 
   3  -9   1     1962.63     1854.83     62.43 o 
   4  -9   1     3171.59     3338.27     90.61 o 
   5  -9   1     1220.55     1285.68     56.36 o 
   6  -9   1      846.33      836.84     47.76 o 
   7  -9   1       76.87       56.30     17.78 o 
   8  -9   1      132.48      118.39     27.10 o 
   9  -9   1      376.22      292.92     40.77 o 
  10  -9   1      125.96      133.34     34.04 o 
  -4  -8   1      254.65      225.71     36.93 o 
  -3  -8   1      952.02     1020.66     60.26 o 
  -2  -8   1      735.97      744.43     48.19 o 
  -1  -8   1       26.00       15.94      9.02 o 
   0  -8   1      196.77      181.62     27.90 o 
   1  -8   1      667.51      664.55     20.72 o 
   2  -8   1     2882.24     3006.80     45.09 o 
   3  -8   1      731.77      692.97     24.79 o 
   4  -8   1     2282.92     2358.80     71.24 o 
   5  -8   1     1523.22     1630.12     61.42 o 
   6  -8   1       16.29        9.03     12.79 o 
   7  -8   1       27.57       41.77     16.84 o 
   8  -8   1      768.34      780.41     49.86 o 
   9  -8   1      289.30      373.65     44.60 o 
  10  -8   1      442.18      391.07     41.20 o 
  11  -8   1      158.51      137.68     37.15 o 
  -5  -7   1      422.27      433.50     41.99 o 
  -4  -7   1      135.23      146.72     29.49 o 
  -3  -7   1       80.49       53.84     19.80 o 
  -2  -7   1        0.25        3.04     10.26 o 
  -1  -7   1      851.00      848.13     29.92 o 
   0  -7   1      492.13      514.08     22.82 o 
   1  -7   1      169.61      160.70     12.05 o 
   2  -7   1       27.28        7.11      5.14 o 
   3  -7   1      110.52      145.74     10.84 o 
   4  -7   1      279.91      247.90     21.61 o 
   5  -7   1      316.44      316.12     26.74 o 
   6  -7   1     2213.53     2210.97     73.70 o 
   7  -7   1     1405.77     1385.83     61.49 o 
   8  -7   1        9.72        0.14     13.66 o 
   9  -7   1      241.69      249.35     37.87 o 
  10  -7   1        9.08       18.36     19.44 o 
  11  -7   1       40.57       25.73     24.28 o 
  -6  -6   1      559.15      601.25     50.23 o 
  -5  -6   1      237.84      221.96     34.11 o 
  -4  -6   1       77.81       69.53     20.38 o 
  -3  -6   1      595.87      561.14     39.18 o 
  -2  -6   1     2496.72     2538.13     51.07 o 
  -1  -6   1     2539.89     2703.79     51.31 o 
   0  -6   1     5934.33     6056.38     81.58 o 
   1  -6   1     1922.66     1911.24     30.53 o 
   2  -6   1     1468.00     1622.22     37.07 o 
   3  -6   1     1642.97     1688.36     36.96 o 
   4  -6   1     3246.95     3274.98     79.91 o 
   5  -6   1     1811.62     1747.10     59.75 o 
   6  -6   1     1723.05     1752.08     63.58 o 
   7  -6   1     1073.21     1050.43     53.25 o 
   8  -6   1        8.89        3.69     14.09 o 
   9  -6   1      358.13      371.56     43.94 o 
  10  -6   1      206.63      226.00     38.52 o 
  11  -6   1      371.20      424.97     53.48 o 
  -7  -5   1        0.25       11.71     17.27 o 
  -6  -5   1       85.79       60.85     20.38 o 
  -5  -5   1     2552.78     2384.59     86.99 o 
  -4  -5   1      146.67      125.97     23.78 o 
  -3  -5   1     2653.31     2639.31     50.08 o 
  -2  -5   1     3269.80     3372.94     56.18 o 
  -1  -5   1      251.93      207.79     21.50 o 
   0  -5   1       45.28       26.11      6.49 o 
   1  -5   1     1624.34     1705.22     30.32 o 
   2  -5   1     3469.85     3607.69     46.23 o 
   3  -5   1     4823.52     4964.55     54.08 o 
   4  -5   1     1204.48     1312.06     46.39 o 
   5  -5   1     1095.50     1080.34     44.58 o 
   6  -5   1        0.10        1.52      9.40 o 
   7  -5   1      170.02      222.61     29.78 o 
   8  -5   1      915.38     1015.74     57.73 o 
   9  -5   1      906.26     1016.54     61.49 o 
  10  -5   1      238.55      227.74     38.37 o 
  11  -5   1        9.56        6.22     22.84 o 
  -8  -4   1       77.22       74.01     27.03 o 
  -7  -4   1      212.41      237.49     34.98 o 
  -6  -4   1      835.08      740.75     48.77 o 
  -5  -4   1       67.07       57.18     14.17 o 
  -4  -4   1     3767.94     3704.79    102.89 o 
  -3  -4   1     2279.31     2400.97     46.96 o 
  -2  -4   1     1997.18     2050.56     53.47 o 
  -1  -4   1        2.85        1.67      3.96 o 
   0  -4   1     6144.09     6432.76     73.85 o 
   1  -4   1     5599.47     5685.83     74.20 o 
   2  -4   1     8216.20     8116.73    107.19 o 
   3  -4   1    13418.34    13474.10    190.68 o 
   4  -4   1     2251.87     2133.15     58.24 o 
   5  -4   1       51.11       60.57      6.50 o 
   6  -4   1      127.34      117.74     21.39 o 
   7  -4   1     1321.15     1290.16     59.83 o 
   8  -4   1     1497.71     1427.23     68.06 o 
   9  -4   1     1160.64     1206.49     67.12 o 
  10  -4   1      364.49      321.47     44.96 o 
  -8  -3   1       79.53       82.90     24.86 o 
  -7  -3   1       25.89       20.96     15.54 o 
  -6  -3   1      977.23      979.33     38.76 o 
  -5  -3   1     1100.71     1124.95    102.85 o 
  -4  -3   1       24.34       18.04      5.56 o 
  -3  -3   1       19.50       12.09      4.28 o 
  -2  -3   1     1554.11     1597.00     24.05 o 
  -1  -3   1     6075.79     6260.89     70.03 o 
   0  -3   1     2774.53     2857.71     38.76 o 
   1  -3   1     5626.74     5690.94     56.60 o 
   2  -3   1     1268.41     1281.35     34.75 o 
   3  -3   1       38.03       22.84      7.95 o 
   4  -3   1      337.22      345.97     12.72 o 
   5  -3   1      552.34      570.48     18.01 o 
   6  -3   1      934.70      888.78     26.04 o 
   7  -3   1      684.37      646.92     42.86 o 
   8  -3   1      105.09      102.92     24.93 o 
   9  -3   1        2.00        0.00     14.24 o 
  10  -3   1       16.44       34.26     21.61 o 
  -9  -2   1      778.00      842.84     56.65 o 
  -8  -2   1      613.71      612.02     44.74 o 
  -7  -2   1     1399.14     1491.67     51.30 o 
  -6  -2   1     1269.87     1199.14     37.46 o 
  -5  -2   1       41.27       45.62      9.36 o 
  -4  -2   1     6026.67     6125.56     80.78 o 
  -3  -2   1     4061.14     4111.22     44.28 o 
  -2  -2   1      686.37      631.15     13.27 o 
  -1  -2   1     6492.81     6636.64     53.68 o 
   0  -2   1     3217.35     3346.49     64.99 o 
   1  -2   1     1221.96     1335.68     29.05 o 
   2  -2   1        1.45        0.72      4.84 o 
   3  -2   1     8597.40     8835.50    102.13 o 
   4  -2   1     8638.57     8782.80     93.94 o 
   5  -2   1     5466.70     5594.46     74.01 o 
   6  -2   1     3854.58     3866.50     63.58 o 
   7  -2   1        8.30        4.31      7.84 o 
   8  -2   1      127.33      111.95     27.68 o 
   9  -2   1      169.07      177.22     32.81 o 
  10  -2   1      252.26      265.39     41.78 o 
  -9  -1   1      113.06      126.96     19.92 o 
  -8  -1   1      178.38      246.77     30.65 o 
  -7  -1   1        0.23        0.00      7.42 o 
  -6  -1   1       62.77       67.29     19.30 o 
  -5  -1   1      143.94      131.61     38.99 o 
  -4  -1   1     1302.20     1316.20     30.59 o 
  -3  -1   1     2855.06     2720.26     41.00 o 
  -2  -1   1       35.90       63.83     17.91 o 
   1  -1   1    13294.70    12940.87    164.52 o 
   2  -1   1     4874.77     5043.83     54.59 o 
   3  -1   1     9364.17     9820.56     99.82 o 
   4  -1   1     7224.75     7623.01     88.96 o 
   5  -1   1      111.05      140.85     28.94 o 
   6  -1   1       64.06       70.49     12.07 o 
   7  -1   1        6.23        4.16      8.66 o 
   8  -1   1     1000.31     1010.04     38.04 o 
   9  -1   1      254.73      219.35     37.87 o 
  10  -1   1       55.37        0.00     20.53 o 
 -10   0   1      205.58      208.25     31.76 o 
  -9   0   1        9.51        4.19     10.34 o 
  -8   0   1      429.96      408.76     24.34 o 
  -7   0   1     1497.81     1394.75     40.26 o 
  -6   0   1     5397.37     5371.61     79.43 o 
  -5   0   1     9048.61     9130.85    105.52 o 
  -4   0   1     1909.21     1990.28     43.93 o 
  -3   0   1     4493.18     4651.34     76.37 o 
  -2   0   1     2432.55     2409.97     30.14 o 
  -1   0   1     6595.86     6617.94     84.25 o 
   0   0   1    10170.63     9173.96     82.44 o 
   1   0   1      804.94      787.82     15.46 o 
   2   0   1     3510.10     3684.01     47.46 o 
   3   0   1     3042.29     3199.38     48.54 o 
   4   0   1       14.02        8.95      6.18 o 
   5   0   1      412.20      346.65     31.98 o 
   6   0   1     2298.79     2264.60     52.05 o 
   7   0   1     1915.71     1959.33     51.87 o 
   8   0   1     1632.58     1749.07     52.53 o 
   9   0   1      456.68      430.07     28.78 o 
 -10   1   1       66.71       67.87     24.50 o 
  -9   1   1       88.60       80.13     15.66 o 
  -8   1   1     1426.42     1430.54     55.67 o 
  -7   1   1     1522.77     1585.77     41.29 o 
  -6   1   1      650.87      674.92     24.19 o 
  -5   1   1     1630.22     1634.03     34.07 o 
  -4   1   1      220.93      205.73     10.65 o 
  -3   1   1    11140.02    12183.36    111.39 o 
  -2   1   1       43.57       46.16      4.05 o 
  -1   1   1     7320.89     7489.11     94.51 o 
   0   1   1     2600.78     2712.75     32.03 o 
   1   1   1       57.53       59.26      9.47 o 
   2   1   1     2172.99     2190.92     37.32 o 
   3   1   1      197.51      206.92     12.57 o 
   4   1   1      754.18      671.16     30.10 o 
   5   1   1      167.16      133.43     15.52 o 
   6   1   1      443.55      449.49     24.55 o 
   7   1   1      811.83      754.86     33.21 o 
   8   1   1      100.39       80.08     17.90 o 
   9   1   1        5.45        1.18     12.36 o 
 -11   2   1       66.55       36.14     25.01 o 
 -10   2   1      635.13      675.47     51.89 o 
  -9   2   1      438.63      427.06     38.45 o 
  -8   2   1      597.48      623.11     26.86 o 
  -7   2   1      945.75      986.26     30.56 o 
  -6   2   1      142.75      134.67     27.32 o 
  -5   2   1     3267.43     3292.89     48.38 o 
  -4   2   1     3233.71     3201.04     42.48 o 
  -3   2   1    76793.80    71971.36    592.04 o 
  -2   2   1     3988.75     4196.36     58.16 o 
  -1   2   1     3004.11     3136.03     50.07 o 
   0   2   1     3447.16     3600.77     62.50 o 
   1   2   1       48.44       51.52      4.02 o 
   2   2   1     1152.10     1088.74     17.09 o 
   3   2   1      122.62       84.62     10.93 o 
   4   2   1     3041.64     3060.44     77.75 o 
   5   2   1      657.01      623.46     27.44 o 
   6   2   1       31.37       19.57     10.28 o 
   7   2   1        7.72        3.92     10.37 o 
   8   2   1      210.91      243.86     26.74 o 
 -11   3   1       31.98       39.10     21.83 o 
 -10   3   1       53.08       37.37     19.73 o 
  -9   3   1     1682.33     1667.76     73.77 o 
  -8   3   1       90.06       98.80     22.84 o 
  -7   3   1       60.92       46.92     15.00 o 
  -6   3   1      260.74      249.38     22.44 o 
  -5   3   1     3794.45     3876.15     50.73 o 
  -4   3   1     3081.54     3080.92     39.41 o 
  -3   3   1    10686.56    11553.59    106.00 o 
  -1   3   1      434.18      370.55     17.06 o 
   0   3   1       74.79       58.11     10.12 o 
   1   3   1      318.29      289.68      9.74 o 
   2   3   1     4648.59     4652.99     48.61 o 
   3   3   1     1129.03     1202.93     34.12 o 
   4   3   1      963.16      930.92     32.70 o 
   5   3   1      354.13      295.28     23.45 o 
   6   3   1      328.81      276.23     56.30 o 
   7   3   1      244.48      251.76     25.53 o 
   8   3   1       81.81       56.52     24.28 o 
 -11   4   1       80.50       58.18     24.65 o 
 -10   4   1       62.03       71.84     24.21 o 
  -9   4   1      279.26      325.31     40.12 o 
  -8   4   1      418.75      438.99     36.06 o 
  -7   4   1      955.04      981.50     47.40 o 
  -6   4   1      110.79       99.37     16.73 o 
  -5   4   1      139.94      130.58      8.02 o 
  -4   4   1       53.78       43.39      4.98 o 
  -3   4   1     7565.97     7831.28     79.60 o 
  -2   4   1     8004.82     8111.43    113.00 o 
  -1   4   1     6520.93     6813.97    107.87 o 
   0   4   1    17617.28    17770.38    237.06 o 
   1   4   1     5240.35     5326.61     66.93 o 
   2   4   1      163.96      142.33     15.39 o 
   3   4   1       55.25       37.21      9.56 o 
   4   4   1      506.48      471.89     29.20 o 
   5   4   1      624.61      645.55     31.05 o 
   6   4   1      524.54      556.14     44.45 o 
   7   4   1      653.25      649.53     51.31 o 
 -11   5   1        0.50        0.00     17.71 o 
 -10   5   1      399.54      359.06     43.80 o 
  -9   5   1      836.38      804.11     51.16 o 
  -8   5   1     1469.82     1483.30     63.66 o 
  -7   5   1     1776.25     1726.79     64.23 o 
  -6   5   1     1416.48     1477.52     55.85 o 
  -5   5   1     1350.52     1356.09     23.38 o 
  -4   5   1        4.81        5.26      3.51 o 
  -3   5   1     1616.81     1630.92     21.89 o 
  -2   5   1     4845.65     4741.00     83.74 o 
  -1   5   1      218.15      156.62     15.83 o 
   0   5   1      213.82      195.00     18.72 o 
   1   5   1      319.81      279.71     22.26 o 
   2   5   1     2180.78     2166.31     71.82 o 
   3   5   1        5.83        4.70     10.55 o 
   4   5   1      110.99       82.06     15.02 o 
   5   5   1      402.46      406.04     39.47 o 
   6   5   1      150.25      140.28     29.41 o 
 -11   6   1      530.92      577.54     50.59 o 
 -10   6   1      725.34      697.88     51.60 o 
  -9   6   1     1389.20     1310.90     64.23 o 
  -8   6   1      729.46      740.89     45.23 o 
  -7   6   1      328.37      304.71     28.55 o 
  -6   6   1     2450.94     2485.75     76.37 o 
  -5   6   1     3124.87     3142.61     42.25 o 
  -4   6   1     3019.49     3131.36     46.09 o 
  -3   6   1     1590.08     1521.63     31.77 o 
  -2   6   1     1819.70     1908.22     52.75 o 
  -1   6   1        9.67        4.99      7.23 o 
   0   6   1     1441.28     1275.37     33.14 o 
   1   6   1     3686.82     3575.66     59.87 o 
   2   6   1      285.01      306.23     29.56 o 
   3   6   1     2018.78     1938.21     77.17 o 
   4   6   1      154.87      114.33     26.16 o 
   5   6   1      123.27       96.13     26.74 o 
 -11   7   1      179.68      143.90     33.82 o 
 -10   7   1       78.72       88.10     26.38 o 
  -9   7   1      150.47      152.93     29.85 o 
  -8   7   1      186.54      149.54     26.52 o 
  -7   7   1      437.90      423.81     34.26 o 
  -6   7   1     3136.28     3156.91     90.03 o 
  -5   7   1     4513.76     4697.36    108.45 o 
  -4   7   1     2857.85     2842.76     34.44 o 
  -3   7   1     2568.99     2642.36     47.64 o 
  -2   7   1      107.99       88.39     15.25 o 
  -1   7   1       96.35      101.33     18.72 o 
   0   7   1      549.23      538.04     23.22 o 
   1   7   1      123.21       98.44     20.67 o 
   2   7   1     1311.60     1306.93     62.86 o 
   3   7   1       20.31       21.32     15.11 o 
   4   7   1       19.58        0.00     13.59 o 
 -11   8   1        0.12        0.00     19.22 o 
 -10   8   1       17.42       17.42     16.91 o 
  -9   8   1      205.38      230.77     34.54 o 
  -8   8   1      482.18      449.32     37.87 o 
  -7   8   1     1132.30     1004.62     53.83 o 
  -6   8   1     1547.09     1649.34     66.26 o 
  -5   8   1      126.05      138.26     23.06 o 
  -4   8   1      501.82      491.10     33.10 o 
  -3   8   1     1459.79     1522.96     53.11 o 
  -2   8   1     2925.08     3024.11     81.21 o 
  -1   8   1      617.21      590.19     37.58 o 
   0   8   1        6.27        0.00      9.40 o 
   1   8   1      328.78      317.21     37.94 o 
   2   8   1      126.03      103.86     25.80 o 
   3   8   1     1132.01     1227.81     69.51 o 
 -11   9   1       22.25       11.27     18.79 o 
 -10   9   1      428.44      441.74     42.93 o 
  -9   9   1      240.91      266.98     38.23 o 
  -8   9   1      558.20      526.51     42.43 o 
  -7   9   1       69.04       68.30     19.80 o 
  -6   9   1      192.70      146.00     26.16 o 
  -5   9   1        0.94        3.32     10.48 o 
  -4   9   1     1013.48     1007.65     49.49 o 
  -3   9   1     2837.34     2868.29     57.65 o 
  -2   9   1     1995.32     1995.22     69.44 o 
  -1   9   1     2391.01     2355.18     56.11 o 
   0   9   1      156.05       61.58     21.10 o 
   1   9   1       17.63        6.58     15.18 o 
   2   9   1       39.94       38.02     19.44 o 
 -11  10   1      255.69      260.40     44.31 o 
 -10  10   1      302.84      288.23     40.98 o 
  -9  10   1       62.99       28.40     22.12 o 
  -8  10   1      189.17      170.93     30.86 o 
  -7  10   1       59.53       41.56     20.45 o 
  -6  10   1     1272.13     1214.73     60.33 o 
  -5  10   1     2517.52     2591.17     87.43 o 
  -4  10   1      886.59      883.45     48.77 o 
  -3  10   1      952.36      946.02     50.07 o 
  -2  10   1      106.21       86.01     27.90 o 
  -1  10   1      646.27      552.17     42.28 o 
   0  10   1      655.43      583.32     46.18 o 
   1  10   1     1105.23     1080.27     64.67 o 
 -10  11   1      145.82      110.36     29.56 o 
  -9  11   1        9.80        6.36     16.69 o 
  -8  11   1      100.63      108.34     26.45 o 
  -7  11   1      423.31      426.20     39.68 o 
  -6  11   1      701.03      677.71     47.85 o 
  -5  11   1     1449.03     1525.86     68.93 o 
  -4  11   1      112.29      144.19     26.02 o 
  -1  11   1     1036.91     1182.94     65.46 o 
   0  11   1      917.40      952.09     61.63 o 
  -9  12   1      144.53      228.60     39.10 o 
  -8  12   1      220.35      263.08     40.26 o 
  -7  12   1      398.44      387.10     40.04 o 
  -6  12   1       34.95       32.52     20.53 o 
  -3  12   1      262.02      310.56     42.36 o 
   4 -13   2       24.89       27.10     20.38 o 
   5 -13   2      536.30      553.54     51.39 o 
   1 -12   2       83.35      107.61     31.22 o 
   2 -12   2       59.86       71.48     24.21 o 
   3 -12   2       95.58       92.15     25.59 o 
   4 -12   2     1312.46     1235.18     71.10 o 
   5 -12   2     1063.10     1039.23     65.90 o 
   6 -12   2      236.92      339.83     45.53 o 
   7 -12   2      137.17      137.61     29.92 o 
   8 -12   2       22.33       23.34     20.53 o 
  -1 -11   2        1.48        2.75     16.69 o 
   0 -11   2      357.35      366.28     36.50 o 
   1 -11   2       92.72       81.81     21.54 o 
   2 -11   2      322.43      316.63     39.61 o 
   3 -11   2      172.03      222.68     35.48 o 
   4 -11   2      258.93      257.66     37.58 o 
   5 -11   2       73.85       67.50     21.83 o 
   6 -11   2      234.15      317.35     38.30 o 
   7 -11   2      722.36      736.48     50.14 o 
   8 -11   2      648.49      603.20     49.00 o 
   9 -11   2      778.26      829.04     59.39 o 
  -2 -10   2        1.74        4.34     17.06 o 
  -1 -10   2       18.41       12.07     15.61 o 
   0 -10   2     1345.95     1333.05     51.63 o 
   1 -10   2     1607.19     1599.44    132.44 o 
   2 -10   2      379.71      376.47     35.34 o 
   3 -10   2      883.95      892.12     53.76 o 
   4 -10   2      172.14      154.49     23.71 o 
   5 -10   2      345.31      328.78     30.93 o 
   6 -10   2      363.33      371.85     34.98 o 
   7 -10   2     1356.33     1402.01     66.47 o 
   8 -10   2      903.20      926.08     57.95 o 
   9 -10   2      261.00      327.84     45.25 o 
  10 -10   2      130.89      151.63     34.26 o 
  -4  -9   2      184.57      186.25     37.58 o 
  -3  -9   2      171.44      103.71     27.39 o 
  -2  -9   2      980.45     1061.99     60.12 o 
  -1  -9   2      880.46      884.95     34.94 o 
   0  -9   2     1208.78     1220.80     39.95 o 
   1  -9   2     1746.98     1685.25     45.68 o 
   2  -9   2       83.41       52.53     11.10 o 
   3  -9   2      501.37      498.72     36.06 o 
   4  -9   2       77.30      112.74     20.24 o 
   5  -9   2      566.09      576.31     38.66 o 
   6  -9   2      177.40      174.40     26.74 o 
   7  -9   2        0.56        0.00     11.34 o 
   8  -9   2      108.46       80.58     23.42 o 
   9  -9   2      160.96      181.48     35.27 o 
  10  -9   2       84.89      114.70     31.51 o 
  -5  -8   2        0.18        0.00     17.13 o 
  -4  -8   2     1385.94     1594.35     77.46 o 
  -3  -8   2     1420.50     1321.88     66.26 o 
  -2  -8   2     1190.30     1262.85     60.84 o 
  -1  -8   2      981.94     1000.55     34.82 o 
   0  -8   2       17.17        3.44      7.34 o 
   1  -8   2       29.59       27.04      8.39 o 
   2  -8   2      291.18      319.08     17.78 o 
   3  -8   2     3432.12     3473.96     83.53 o 
   4  -8   2     1828.34     1786.19     60.98 o 
   5  -8   2     1124.40     1039.66     48.19 o 
   6  -8   2     1322.95     1294.79     57.44 o 
   7  -8   2        5.02        0.29     12.43 o 
   8  -8   2      208.93      229.47     33.89 o 
   9  -8   2      101.43      104.22     28.33 o 
  10  -8   2      633.54      697.16     56.23 o 
  -6  -7   2      280.85      247.54     40.69 o 
  -5  -7   2      190.32      192.75     35.27 o 
  -4  -7   2      508.91      529.48     42.43 o 
  -3  -7   2     1063.01     1098.40     56.43 o 
  -2  -7   2      172.47      144.70     35.13 o 
  -1  -7   2     1226.20     1120.27     34.58 o 
   0  -7   2     1656.37     1614.09     35.01 o 
   1  -7   2     3278.26     3315.02     48.52 o 
   2  -7   2      327.93      333.63     13.02 o 
   3  -7   2      480.40      497.15     16.44 o 
   4  -7   2      809.02      794.00     38.15 o 
   5  -7   2      504.27      494.64     32.30 o 
   6  -7   2     1480.52     1393.41     59.10 o 
   7  -7   2       98.02       89.69     22.04 o 
   8  -7   2       80.35      103.86     26.02 o 
   9  -7   2       71.12       30.64     20.02 o 
  10  -7   2        0.17        0.00     16.19 o 
  -7  -6   2      430.57      467.32     54.28 o 
  -6  -6   2      830.79      904.55     58.45 o 
  -5  -6   2     1037.38     1015.24     58.24 o 
  -4  -6   2      243.31      259.03     33.10 o 
  -3  -6   2      111.58       98.56     13.59 o 
  -2  -6   2     1020.01     1023.32     32.06 o 
  -1  -6   2     6620.24     6937.85    107.59 o 
   0  -6   2     2813.38     2690.34     37.01 o 
   1  -6   2     2700.31     2821.17     37.61 o 
   2  -6   2      630.88      682.09     18.78 o 
   3  -6   2     1587.41     1587.22     26.71 o 
   4  -6   2      388.18      337.30     25.08 o 
   5  -6   2     3241.72     3314.50     86.63 o 
   6  -6   2     3220.58     3122.30     91.91 o 
   7  -6   2     1267.77     1234.46     59.90 o 
   8  -6   2      525.82      554.56     44.09 o 
   9  -6   2      227.17      223.18     36.93 o 
  10  -6   2       38.75       11.20     18.72 o 
  -7  -5   2      366.40      412.47     46.55 o 
  -6  -5   2       63.75       34.26     17.06 o 
  -5  -5   2        1.41        0.00     10.98 o 
  -4  -5   2       66.93       48.93     16.04 o 
  -3  -5   2     1009.44      985.39     30.34 o 
  -2  -5   2      499.10      500.69     20.90 o 
  -1  -5   2       29.32       11.77      5.73 o 
   0  -5   2     3763.02     3977.87     43.67 o 
   1  -5   2       42.72       28.83      6.93 o 
   2  -5   2     4010.33     4138.96     49.73 o 
   3  -5   2     7158.00     7513.67    125.94 o 
   4  -5   2     3616.70     3589.21     83.45 o 
   5  -5   2      724.12      706.76     38.45 o 
   6  -5   2     2557.92     2675.56     83.67 o 
   7  -5   2      337.75      294.01     31.37 o 
   8  -5   2       59.73       50.45     20.60 o 
   9  -5   2       41.47       53.77     24.21 o 
  10  -5   2       87.00      123.66     34.33 o 
  -8  -4   2      447.21      407.63     41.13 o 
  -7  -4   2       19.62        0.00     14.89 o 
  -6  -4   2      116.11      160.16     28.19 o 
  -5  -4   2     1624.33     1606.92     66.11 o 
  -4  -4   2     3294.84     3409.09     46.28 o 
  -3  -4   2     9501.03     9906.49     88.44 o 
  -2  -4   2     3835.51     3842.65     57.66 o 
  -1  -4   2     1097.05     1149.77     27.26 o 
   0  -4   2      320.35      337.69      9.71 o 
   1  -4   2     3713.19     3702.07     38.21 o 
   2  -4   2    11611.88    11356.67    104.40 o 
   3  -4   2     7854.19     7757.67    127.60 o 
   4  -4   2     2239.83     2301.54     32.01 o 
   5  -4   2      844.90      828.69     14.82 o 
   6  -4   2       41.94       29.42     15.32 o 
   7  -4   2      808.24      871.89     51.30 o 
   8  -4   2     1297.93     1343.99     68.42 o 
   9  -4   2      846.88      756.79     55.56 o 
  10  -4   2      276.78      301.82     45.75 o 
  -9  -3   2       29.92       21.32     19.80 o 
  -8  -3   2      320.61      323.49     41.27 o 
  -7  -3   2       19.61        4.34     12.79 o 
  -6  -3   2     1293.77     1207.64     37.82 o 
  -5  -3   2     2200.35     2420.12     84.07 o 
  -4  -3   2     2933.57     2908.18     40.08 o 
  -3  -3   2      546.27      546.17     14.74 o 
  -2  -3   2      925.77      992.41     17.10 o 
  -1  -3   2     7409.49     7548.91     80.83 o 
   0  -3   2     2661.36     2582.98     27.49 o 
   1  -3   2      595.96      521.75     11.59 o 
   2  -3   2     4819.82     4939.79     85.51 o 
   3  -3   2      604.92      615.93     14.74 o 
   4  -3   2      721.08      699.51     18.97 o 
   5  -3   2      172.81      187.72     12.66 o 
   6  -3   2      167.62      161.44     13.24 o 
   7  -3   2      601.12      622.21     43.94 o 
   8  -3   2      167.52      171.51     32.88 o 
   9  -3   2       43.22       39.97     21.97 o 
  10  -3   2        0.50        0.00     19.88 o 
  -9  -2   2      257.40      307.89     39.75 o 
  -8  -2   2       78.32       77.48     21.83 o 
  -7  -2   2     2051.70     2094.42     52.37 o 
  -6  -2   2     1473.76     1529.43     40.86 o 
  -5  -2   2      323.74      337.11     17.58 o 
  -4  -2   2      243.65      233.06     13.00 o 
  -3  -2   2      582.41      567.17     16.62 o 
  -2  -2   2    10057.13     9763.64     94.26 o 
  -1  -2   2    26510.46    24274.06    904.58 o 
   0  -2   2    16331.75    14618.90    162.76 o 
   1  -2   2     3399.21     3321.03     31.81 o 
   2  -2   2      219.06      222.53     15.29 o 
   3  -2   2      305.98      301.41     22.66 o 
   4  -2   2     3247.21     3318.23     71.57 o 
   5  -2   2     3266.15     3364.65    124.20 o 
   6  -2   2      475.00      467.57     24.54 o 
   7  -2   2      500.38      510.75     25.01 o 
   8  -2   2        0.33        0.00     15.04 o 
   9  -2   2      355.51      410.44     49.58 o 
 -10  -1   2       21.70       41.85     19.66 o 
  -9  -1   2       97.58      159.58     29.27 o 
  -8  -1   2      413.95      422.83     24.98 o 
  -7  -1   2       35.98       17.01      9.02 o 
  -6  -1   2      231.87      222.99     15.54 o 
  -5  -1   2     1266.28     1200.28     30.83 o 
  -4  -1   2     1587.19     1551.36     31.53 o 
  -3  -1   2       29.72       37.93      6.00 o 
  -2  -1   2     9460.94     9277.55    117.21 o 
  -1  -1   2     2116.02     2262.48     30.12 o 
   1  -1   2     1787.96     1767.47     20.80 o 
   2  -1   2        6.50        5.88      2.45 o 
   3  -1   2     3419.61     3428.51     54.41 o 
   4  -1   2     4296.91     4585.66     66.54 o 
   5  -1   2      522.40      465.69     21.06 o 
   6  -1   2        5.44        5.91      6.87 o 
   7  -1   2      189.56      170.68     31.22 o 
   8  -1   2        1.95        0.00      9.29 o 
   9  -1   2       17.02       23.20     19.73 o 
 -10   0   2      679.55      740.60     50.00 o 
  -9   0   2      171.59      136.24     37.00 o 
  -8   0   2        6.08        3.43      8.40 o 
  -7   0   2     1078.88     1073.71     34.15 o 
  -6   0   2     2262.52     2336.79     59.25 o 
  -5   0   2     3066.93     3078.89     50.29 o 
  -4   0   2     3772.01     3736.61     50.78 o 
  -3   0   2      215.91      191.95      8.85 o 
  -2   0   2     2208.66     2366.43     29.70 o 
   0   0   2     6955.43     6973.64     54.84 o 
   1   0   2    25354.98    22481.63    311.09 o 
   2   0   2     4083.29     3997.55     54.22 o 
   3   0   2    11012.37    10860.64    117.55 o 
   4   0   2       42.71       19.35      6.83 o 
   5   0   2        3.60        0.00      6.58 o 
   6   0   2      177.98      161.57     17.62 o 
   7   0   2     1250.46     1307.67    101.59 o 
   8   0   2     1018.38     1016.48     44.87 o 
   9   0   2      342.17      314.32     47.20 o 
 -11   1   2       64.72       56.52     27.25 o 
 -10   1   2       66.92       13.08     16.98 o 
  -9   1   2       12.92        4.03      9.83 o 
  -8   1   2       66.26       48.25     15.14 o 
  -7   1   2        2.72        4.80      6.65 o 
  -6   1   2      826.57      836.53     25.77 o 
  -5   1   2     2666.85     2707.62     44.10 o 
  -4   1   2     1127.37     1154.28     24.27 o 
  -3   1   2     4262.00     4507.66     68.75 o 
  -2   1   2    16308.50    16470.69    195.16 o 
  -1   1   2     4574.78     4515.57     67.77 o 
   0   1   2     8320.09     8181.26     88.91 o 
   1   1   2    10362.89    10234.19    128.11 o 
   2   1   2      345.97      356.97     15.70 o 
   3   1   2      642.05      773.29     25.42 o 
   4   1   2      544.96      530.65     23.59 o 
   5   1   2      542.47      553.09     25.92 o 
   6   1   2      525.26      548.48     27.83 o 
   7   1   2      353.29      315.75     27.04 o 
   8   1   2      284.55      288.43     28.37 o 
 -11   2   2       63.65       75.60     25.66 o 
 -10   2   2      146.16      149.68     30.86 o 
  -9   2   2      842.92      853.86     33.25 o 
  -8   2   2     2671.47     2644.67     55.37 o 
  -7   2   2      149.60      153.38     19.58 o 
  -6   2   2      349.50      339.74     16.02 o 
  -5   2   2     1540.19     1747.45     32.89 o 
  -3   2   2    19465.36    20116.14    172.95 o 
  -1   2   2     6657.00     6363.58     61.21 o 
   0   2   2      569.79      537.50     23.27 o 
   1   2   2      133.09      136.31     19.05 o 
   2   2   2      816.37      783.84     46.86 o 
   3   2   2     6192.20     6057.09    175.36 o 
   4   2   2     3202.86     3389.67    143.93 o 
   5   2   2      976.28      968.04     37.17 o 
   6   2   2      316.52      317.74     24.60 o 
   7   2   2        4.83        7.57     10.45 o 
   8   2   2        8.56        0.00     12.05 o 
 -11   3   2      164.55      141.36     31.94 o 
 -10   3   2      139.74      172.23     32.67 o 
  -9   3   2      376.66      412.47     37.00 o 
  -8   3   2      307.50      283.20     17.63 o 
  -7   3   2       55.98       57.90      9.84 o 
  -6   3   2      203.20      213.35     12.58 o 
  -5   3   2        4.01        6.80      4.13 o 
  -4   3   2      895.76      880.38     30.42 o 
  -3   3   2       10.48       18.92      4.34 o 
  -2   3   2      111.96       94.62      5.94 o 
  -1   3   2     3565.43     3422.88     66.18 o 
   0   3   2      104.26       83.33     12.93 o 
   1   3   2     2032.24     1889.34     38.95 o 
   2   3   2      682.68      657.50     14.08 o 
   3   3   2     1052.38     1070.34     71.93 o 
   4   3   2     2182.54     2247.27     54.41 o 
   5   3   2        6.04        0.00      7.33 o 
   6   3   2       52.58       40.42     12.97 o 
   7   3   2       52.10       50.55     22.80 o 
 -11   4   2       31.47       23.06     19.01 o 
 -10   4   2       34.19       24.93     15.39 o 
  -9   4   2      335.80      311.21     32.02 o 
  -8   4   2     1231.29     1287.56     57.37 o 
  -7   4   2     2182.13     2153.36     40.81 o 
  -6   4   2    17273.42    18154.80    170.53 o 
  -5   4   2     8613.39     8708.90     91.58 o 
  -4   4   2      338.72      321.67     12.25 o 
  -3   4   2      167.47      151.85     11.34 o 
  -2   4   2       99.49      106.95      7.21 o 
  -1   4   2     2171.76     2194.28     56.36 o 
   0   4   2      567.65      537.29     29.41 o 
   1   4   2     2613.44     2606.08     41.85 o 
   2   4   2      790.86      765.69     28.35 o 
   3   4   2       19.14       13.31     10.91 o 
   4   4   2       69.24       68.82     24.29 o 
   5   4   2      814.50      776.95     35.58 o 
   6   4   2     1270.18     1316.60     49.25 o 
 -12   5   2      383.56      299.29     47.92 o 
 -11   5   2       36.46       53.63     22.69 o 
 -10   5   2      102.26       67.21     22.19 o 
  -9   5   2      480.84      428.29     37.72 o 
  -8   5   2     1775.16     1750.64     67.85 o 
  -7   5   2     1763.69     1928.38     68.06 o 
  -6   5   2       21.15       28.10      5.98 o 
  -5   5   2     1740.95     1781.57     31.53 o 
  -4   5   2        6.18        1.01      3.80 o 
  -3   5   2     1290.77     1223.52     23.64 o 
  -2   5   2     1193.88     1253.60     40.61 o 
  -1   5   2     7382.76     7564.75    131.36 o 
   0   5   2     3773.44     3881.62     91.76 o 
   1   5   2      675.09      652.70     21.59 o 
   2   5   2      177.23      144.41     23.92 o 
   3   5   2       51.79       42.65     11.83 o 
   4   5   2      677.40      663.74     32.72 o 
   5   5   2      151.51      156.65     21.37 o 
   6   5   2      277.88      322.12     43.94 o 
 -12   6   2      103.54       74.80     31.22 o 
 -11   6   2      202.20      176.57     33.97 o 
 -10   6   2      489.46      421.79     38.74 o 
  -9   6   2      205.45      245.22     33.89 o 
  -8   6   2        8.89        0.00     13.52 o 
  -7   6   2       44.83       27.25     13.37 o 
  -6   6   2      623.11      626.90     37.51 o 
  -5   6   2      979.85      938.60     23.67 o 
  -4   6   2     1468.03     1421.19     39.31 o 
  -3   6   2    10694.83    10399.67    100.40 o 
  -2   6   2     7453.37     7840.76    134.39 o 
  -1   6   2     1252.93     1305.55     50.29 o 
   0   6   2       73.68       31.29     14.38 o 
   1   6   2     1550.56     1487.13     61.85 o 
   2   6   2     1255.92     1238.14     59.75 o 
   3   6   2      677.49      599.94     44.31 o 
   4   6   2      918.02      896.96     57.15 o 
   5   6   2       93.48       78.85     26.09 o 
 -12   7   2      171.46      105.81     33.46 o 
 -11   7   2      414.43      387.97     47.70 o 
 -10   7   2      886.65      832.00     54.19 o 
  -9   7   2     1813.20     1865.88     77.53 o 
  -8   7   2     1349.68     1439.44     65.61 o 
  -7   7   2        4.49        0.00      8.53 o 
  -6   7   2       68.17       49.80     14.67 o 
  -5   7   2     1071.64     1085.49     27.77 o 
  -4   7   2      187.92      175.88      9.47 o 
  -3   7   2       75.97       73.06      9.79 o 
  -2   7   2      554.51      591.20     33.97 o 
  -1   7   2      450.69      494.21     33.10 o 
   0   7   2      101.50      119.69     21.90 o 
   1   7   2      556.41      561.86     40.84 o 
   2   7   2     1963.97     1998.97     81.65 o 
   3   7   2      596.81      512.71     44.31 o 
   4   7   2       50.70       34.69     21.03 o 
 -11   8   2      124.56      107.69     30.21 o 
 -10   8   2       34.62       42.64     20.67 o 
  -9   8   2      257.56      264.23     35.85 o 
  -8   8   2      488.86      444.34     38.08 o 
  -7   8   2     1143.28     1161.41     58.02 o 
  -6   8   2      315.31      344.09     30.79 o 
  -5   8   2      111.04       84.34     18.22 o 
  -4   8   2        0.65        2.07      4.57 o 
  -3   8   2     1403.88     1389.58     51.52 o 
  -2   8   2     3273.28     3092.25     86.70 o 
  -1   8   2        9.47        0.00      8.38 o 
   0   8   2     2081.36     2243.91     82.66 o 
   1   8   2     1308.46     1301.44     65.39 o 
   2   8   2      212.40      188.63     32.52 o 
   3   8   2        8.78        0.00     16.41 o 
 -11   9   2       17.13        1.88     17.06 o 
 -10   9   2      125.58      144.41     30.14 o 
  -9   9   2      613.39      637.31     48.57 o 
  -8   9   2     1871.38     1759.52     77.17 o 
  -7   9   2     1024.11     1034.96     56.72 o 
  -6   9   2     1269.12     1263.57     60.26 o 
  -5   9   2       93.80       81.02     19.23 o 
  -4   9   2       56.27       52.98     15.90 o 
  -3   9   2     1223.92     1299.34     54.05 o 
  -2   9   2      915.51      859.82     47.98 o 
  -1   9   2     1668.91     1587.85     69.22 o 
   0   9   2      181.45      157.56     29.34 o 
   1   9   2      175.85      221.38     36.64 o 
   2   9   2      133.47       91.43     27.68 o 
 -11  10   2      283.24      421.28     52.83 o 
 -10  10   2      358.63      323.28     45.03 o 
  -9  10   2      295.47      269.29     39.39 o 
  -8  10   2       24.40        1.23     13.88 o 
  -7  10   2       94.95       79.21     21.83 o 
  -6  10   2      640.32      664.06     45.82 o 
  -5  10   2      385.04      377.20     34.76 o 
  -4  10   2      490.93      506.86     39.25 o 
  -3  10   2      470.92      464.88     25.69 o 
  -2  10   2      618.93      566.92     42.07 o 
  -1  10   2       15.17        6.22     16.19 o 
   0  10   2      598.34      635.79     49.94 o 
 -10  11   2      131.96      157.85     35.63 o 
  -9  11   2       10.41        0.00     16.12 o 
  -8  11   2       35.42       20.16     19.66 o 
  -7  11   2      232.65      270.66     38.01 o 
  -6  11   2     1376.89     1410.32     69.36 o 
  -5  11   2      824.81      882.58     54.05 o 
  -4  11   2     1034.28     1006.50     56.94 o 
  -2  11   2      151.85      107.98     26.02 o 
  -1  11   2        6.52        0.00     19.44 o 
  -9  12   2       92.88       68.88     27.61 o 
  -8  12   2      437.06      470.65     46.11 o 
  -7  12   2      245.43      258.67     39.32 o 
  -6  12   2      288.45      345.68     42.57 o 
  -5  12   2       14.23       11.06     16.19 o 
   1 -12   3      109.69      163.77     33.89 o 
   2 -12   3      407.54      395.63     46.55 o 
   3 -12   3        0.27        0.00     17.20 o 
   4 -12   3      189.32      226.65     38.01 o 
   5 -12   3       60.65       62.37     22.91 o 
   6 -12   3      280.66      276.88     41.78 o 
   7 -12   3      383.20      348.65     47.63 o 
  -1 -11   3       13.40        0.00     15.90 o 
   0 -11   3        1.05        0.00     13.88 o 
   1 -11   3      136.63      151.42     30.21 o 
   2 -11   3     1002.87      994.28     60.04 o 
   3 -11   3      841.49      846.67     56.21 o 
   4 -11   3     1945.79     2034.88     88.80 o 
   5 -11   3      346.67      297.40     41.85 o 
   6 -11   3        0.56        0.00     10.02 o 
   7 -11   3      107.28       91.52     26.70 o 
   8 -11   3      191.61      205.50     40.40 o 
  -3 -10   3      163.41      109.20     30.28 o 
  -2 -10   3      213.49      151.05     28.69 o 
  -1 -10   3      232.58      230.63     59.48 o 
   0 -10   3     1063.99     1046.63     39.84 o 
   1 -10   3     3229.71     3107.85    101.23 o 
   2 -10   3     3344.28     3301.56    106.72 o 
   3 -10   3     1495.96     1577.81     73.48 o 
   4 -10   3      607.56      636.08     47.20 o 
   5 -10   3      419.48      389.43     24.75 o 
   6 -10   3      185.18      197.13     21.69 o 
   7 -10   3      196.14      252.45     36.28 o 
   8 -10   3      384.49      386.02     46.40 o 
   9 -10   3      854.10      844.21     60.91 o 
  -4  -9   3       89.45       83.55     26.81 o 
  -3  -9   3      124.26       99.67     25.95 o 
  -2  -9   3       83.59       59.63     19.95 o 
  -1  -9   3      360.26      355.19     23.17 o 
   0  -9   3     1617.45     1644.32     46.96 o 
   1  -9   3       25.46        5.98      8.28 o 
   2  -9   3      197.49      172.09     27.10 o 
   3  -9   3       75.63       64.14     12.22 o 
   4  -9   3      880.69      887.20     34.07 o 
   5  -9   3     1125.14     1131.77     39.44 o 
   6  -9   3     1267.28     1165.02     56.86 o 
   7  -9   3      946.03      900.14     54.91 o 
   8  -9   3      146.03      176.64     31.15 o 
   9  -9   3       15.01       10.05     18.72 o 
  -5  -8   3        6.82        7.08     18.72 o 
  -4  -8   3       77.98       64.32     22.48 o 
  -3  -8   3      940.17      910.18     53.68 o 
  -2  -8   3     1583.59     1635.95     89.56 o 
  -1  -8   3     1016.33     1042.71     69.33 o 
   0  -8   3     3367.26     3390.10     65.18 o 
   1  -8   3     1898.54     1961.75     46.06 o 
   2  -8   3     1028.29     1021.87     24.24 o 
   3  -8   3     1198.34     1263.25     55.92 o 
   4  -8   3     3011.73     3034.98     61.21 o 
   5  -8   3     3483.34     3379.09     92.48 o 
   6  -8   3      341.08      326.18     31.87 o 
   7  -8   3        4.16        4.19     15.76 o 
   8  -8   3       25.90       25.08     19.73 o 
   9  -8   3      375.04      386.81     41.85 o 
  10  -8   3      264.86      235.03     42.57 o 
  -6  -7   3        0.19        0.00     18.36 o 
  -5  -7   3      248.48      266.18     38.30 o 
  -4  -7   3     1264.65     1173.69     62.21 o 
  -3  -7   3     1050.26     1013.08     35.95 o 
  -2  -7   3     1411.50     1474.32     67.49 o 
  -1  -7   3      140.40      120.09     14.52 o 
   0  -7   3        8.12        1.97      5.94 o 
   1  -7   3       67.17       47.76     13.75 o 
   2  -7   3      732.83      729.16     21.30 o 
   3  -7   3      636.66      594.60     40.47 o 
   4  -7   3       12.37       12.14      9.18 o 
   5  -7   3       98.84       99.45     20.38 o 
   6  -7   3      950.09      911.99     50.22 o 
   7  -7   3     1069.88     1000.06     56.57 o 
   8  -7   3      366.18      349.95     37.00 o 
   9  -7   3      182.24      168.68     34.91 o 
  10  -7   3       78.23       72.64     27.54 o 
  -7  -6   3      464.29      446.36     44.67 o 
  -6  -6   3      441.03      488.28     43.01 o 
  -5  -6   3      632.17      681.83     47.34 o 
  -4  -6   3     1617.31     1751.21     72.18 o 
  -3  -6   3       97.03       95.85     32.42 o 
  -2  -6   3     1456.56     1481.06     39.27 o 
  -1  -6   3     1229.13     1179.17     33.23 o 
   0  -6   3     3495.22     3430.93     41.94 o 
   1  -6   3     4555.86     4570.01     50.71 o 
   2  -6   3     2893.60     2901.61     37.38 o 
   3  -6   3     4671.48     4798.86     49.87 o 
   4  -6   3       76.45      103.06     18.07 o 
   5  -6   3     1611.55     1621.59     61.49 o 
   6  -6   3      484.10      473.18     36.86 o 
   7  -6   3     3893.87     3825.19    114.31 o 
   8  -6   3     2220.33     2082.14     88.29 o 
   9  -6   3      241.96      248.12     39.10 o 
  10  -6   3       32.02        3.40     21.18 o 
  -8  -5   3      176.21      206.34     39.32 o 
  -7  -5   3      149.85      147.01     30.43 o 
  -6  -5   3      167.35      215.74     32.38 o 
  -5  -5   3       59.80       17.13     15.68 o 
  -4  -5   3      164.21      147.04     16.20 o 
  -3  -5   3      202.59      205.58     15.97 o 
  -2  -5   3     5033.03     5353.91     76.79 o 
  -1  -5   3     2465.20     2223.58     29.08 o 
   0  -5   3     3953.53     4141.54     57.62 o 
   1  -5   3     4514.69     4632.43     48.08 o 
   2  -5   3        1.21        0.00      2.75 o 
   3  -5   3     1422.97     1490.43     22.08 o 
   4  -5   3      289.89      265.33     21.18 o 
   5  -5   3      415.32      440.08     32.30 o 
   6  -5   3      993.41      989.66     52.31 o 
   7  -5   3       61.52       41.56     18.72 o 
   8  -5   3       72.82       57.31     22.33 o 
   9  -5   3      136.16      108.70     30.28 o 
  10  -5   3      290.04      344.67     49.65 o 
  -8  -4   3      846.07      982.51     61.27 o 
  -7  -4   3      108.53      134.79     28.91 o 
  -6  -4   3        9.07        0.00     13.44 o 
  -5  -4   3      811.98      839.50     29.78 o 
  -4  -4   3     2597.89     2550.42     50.99 o 
  -3  -4   3     2000.67     1947.87     41.68 o 
  -2  -4   3     3956.52     4127.52     92.67 o 
  -1  -4   3    10335.26    10697.94    129.98 o 
   0  -4   3        3.80        0.75      2.90 o 
   1  -4   3      665.47      676.35     14.41 o 
   2  -4   3     3478.00     3645.51     45.07 o 
   3  -4   3     7114.51     7034.40     63.63 o 
   4  -4   3     5520.36     5763.39     68.33 o 
   5  -4   3     2719.52     2807.72     99.24 o 
   6  -4   3      607.80      592.07     41.49 o 
   7  -4   3       79.90       58.90     20.60 o 
   8  -4   3      192.83      171.51     32.74 o 
   9  -4   3      232.70      241.97     40.55 o 
  -9  -3   3       43.46       87.45     26.67 o 
  -8  -3   3        1.70        0.00     14.31 o 
  -7  -3   3      192.89      168.68     28.62 o 
  -6  -3   3      784.11      797.90     45.45 o 
  -5  -3   3      708.18      713.37     24.83 o 
  -4  -3   3       38.13       21.83      5.25 o 
  -3  -3   3     1591.35     1684.59     24.82 o 
  -2  -3   3      844.71      883.36     34.18 o 
  -1  -3   3      233.18      267.98     12.16 o 
   0  -3   3      126.33      137.42      6.65 o 
   1  -3   3     1691.80     1602.47     22.24 o 
   2  -3   3     3037.25     3123.73     35.17 o 
   3  -3   3     2882.44     3002.59     36.34 o 
   4  -3   3     4686.32     4733.31     55.44 o 
   5  -3   3      386.40      372.21     30.72 o 
   6  -3   3       70.76       45.97     19.08 o 
   7  -3   3      362.80      298.93     38.95 o 
   8  -3   3      164.50      121.06     29.20 o 
   9  -3   3        2.22       13.37     20.24 o 
 -10  -2   3       67.80       67.00     26.45 o 
  -9  -2   3       58.93       64.11     21.39 o 
  -8  -2   3      150.28      207.79     31.15 o 
  -7  -2   3     1147.65     1172.39     56.43 o 
  -6  -2   3     3098.16     3220.86     58.77 o 
  -5  -2   3     3292.28     3381.36     55.33 o 
  -4  -2   3     1624.79     1692.66     32.64 o 
  -3  -2   3      766.58      788.28     15.66 o 
  -2  -2   3     2406.63     2290.62     37.59 o 
  -1  -2   3     1189.55     1143.68     23.43 o 
   0  -2   3       16.98       11.15      3.29 o 
   1  -2   3     1371.31     1333.41     19.79 o 
   2  -2   3     1232.62     1273.73     27.74 o 
   3  -2   3     1080.47     1133.60     17.07 o 
   4  -2   3     2119.18     2320.94     33.39 o 
   5  -2   3     1199.62     1206.07     34.16 o 
   6  -2   3     3835.71     3792.54     69.29 o 
   7  -2   3     1696.82     1620.29     74.71 o 
   8  -2   3      355.69      359.49     45.10 o 
   9  -2   3       28.14       20.16     19.51 o 
 -10  -1   3        1.78        8.09     16.84 o 
  -9  -1   3      502.02      531.64     41.63 o 
  -8  -1   3      733.04      749.23     31.59 o 
  -7  -1   3      590.46      601.51     40.36 o 
  -6  -1   3        7.66        6.06      5.76 o 
  -5  -1   3       89.51       68.30      8.99 o 
  -4  -1   3      118.41      107.05     16.05 o 
  -3  -1   3      966.24      958.59     19.40 o 
  -2  -1   3     3272.15     3289.13     32.99 o 
  -1  -1   3      840.00      908.98     19.42 o 
   0  -1   3      997.68     1021.61     16.30 o 
   1  -1   3      982.37     1011.90     17.15 o 
   2  -1   3       25.03       19.70      3.78 o 
   3  -1   3     1304.40     1310.11     30.93 o 
   4  -1   3     2128.31     2234.27     32.08 o 
   5  -1   3      266.08      269.56     17.95 o 
   6  -1   3      518.28      534.49     26.32 o 
   7  -1   3      451.54      407.68     44.88 o 
   8  -1   3       39.04       32.88     21.18 o 
   9  -1   3       88.11       96.85     32.23 o 
 -10   0   3      999.95     1077.23     59.54 o 
  -9   0   3      544.91      555.12     28.74 o 
  -8   0   3       35.01       20.64     20.74 o 
  -7   0   3      372.58      356.11     32.71 o 
  -6   0   3     3004.68     3118.07     88.29 o 
  -5   0   3     6165.86     6164.80     75.95 o 
  -4   0   3     4156.08     4300.84     55.11 o 
  -3   0   3     6038.17     6217.90    135.66 o 
  -2   0   3     7053.29     7194.45    102.38 o 
  -1   0   3      346.00      325.67     15.54 o 
   0   0   3     4142.07     4207.69     40.75 o 
   1   0   3     1021.14      930.48     22.22 o 
   2   0   3     6453.06     6661.02     60.13 o 
   3   0   3     2919.97     3190.57     55.53 o 
   4   0   3     1088.31     1055.45     56.14 o 
   5   0   3       16.19       12.83      7.92 o 
   6   0   3      715.69      669.28     30.72 o 
   7   0   3      495.02      508.95     29.84 o 
   8   0   3      816.43      903.61     40.95 o 
 -10   1   3      101.09       90.45     42.32 o 
  -9   1   3      157.91      107.92     23.42 o 
  -8   1   3       42.58       40.69     11.93 o 
  -7   1   3     1118.28     1136.17     32.79 o 
  -6   1   3     2027.23     2094.28     41.10 o 
  -5   1   3     4326.04     4369.73     59.41 o 
  -4   1   3      253.81      202.45     16.30 o 
  -3   1   3      943.08      969.87     20.28 o 
  -2   1   3     3776.37     3982.05     66.91 o 
   0   1   3     7498.38     7137.70     60.57 o 
   1   1   3     4895.26     5041.12     66.64 o 
   2   1   3     1273.50     1173.01     39.38 o 
   3   1   3     1195.88     1146.46     33.61 o 
   4   1   3       26.70       19.35      8.30 o 
   5   1   3       40.88       18.57      9.56 o 
   6   1   3        1.25        0.00      8.67 o 
   7   1   3      545.40      582.94     38.88 o 
   8   1   3       37.27       47.38     24.21 o 
 -11   2   3       25.56        3.76     20.09 o 
 -10   2   3      213.33      222.68     33.75 o 
  -9   2   3     1361.08     1434.46     42.43 o 
  -8   2   3      745.24      769.32     28.32 o 
  -7   2   3     1017.50      999.84     40.43 o 
  -6   2   3     1610.70     1703.33     35.90 o 
  -5   2   3     1133.34     1263.11     27.89 o 
  -4   2   3     1499.97     1479.44     27.96 o 
  -3   2   3     6264.05     6423.07     95.81 o 
  -2   2   3    16661.90    16328.49    204.62 o 
  -1   2   3     3009.46     2897.65     42.05 o 
   0   2   3    10880.99    10676.89    111.93 o 
   1   2   3      243.81      305.21     15.57 o 
   2   2   3        7.99        5.65      5.65 o 
   3   2   3       50.87       22.18      9.61 o 
   4   2   3      533.19      527.96     26.28 o 
   5   2   3     1165.78     1205.46     42.27 o 
   6   2   3      290.04      288.67     26.21 o 
   7   2   3      124.44      107.72     24.32 o 
 -11   3   3       18.20       14.31     18.72 o 
 -10   3   3       56.72       64.47     21.39 o 
  -9   3   3      755.60      732.80     46.03 o 
  -8   3   3      871.31      835.51     28.22 o 
  -7   3   3       81.16       68.12     10.26 o 
  -6   3   3     5254.12     5466.11     70.92 o 
  -5   3   3     6611.93     6985.87     79.98 o 
  -4   3   3     7430.99     7651.78     82.99 o 
  -3   3   3     2709.39     2678.74     54.33 o 
  -2   3   3     2809.22     2693.55     57.37 o 
  -1   3   3     1294.35     1209.34     25.71 o 
   0   3   3     1861.02     1951.50     56.29 o 
   1   3   3       89.90       83.57     11.30 o 
   2   3   3      625.85      576.65     24.73 o 
   3   3   3     1471.24     1527.40     43.66 o 
   4   3   3      506.13      476.98     26.47 o 
   5   3   3      322.49      314.39     26.69 o 
   6   3   3        1.38        0.00     10.33 o 
   7   3   3       14.78       13.28     13.08 o 
 -12   4   3      119.42      138.76     32.95 o 
 -11   4   3      681.33      723.33     52.96 o 
 -10   4   3      343.24      410.23     38.45 o 
  -9   4   3      249.61      274.14     29.27 o 
  -8   4   3        2.28        5.79      6.73 o 
  -7   4   3      684.91      678.09     22.66 o 
  -6   4   3    12455.19    13205.72    133.66 o 
  -5   4   3      185.70      135.35     16.99 o 
  -4   4   3     4183.58     4527.83     69.51 o 
  -3   4   3       80.24      104.58     12.64 o 
  -2   4   3     1233.62     1276.14     26.59 o 
  -1   4   3      920.05      897.46     36.92 o 
   0   4   3     8704.72     8717.64    152.09 o 
   1   4   3     7184.39     7482.17    144.29 o 
   2   4   3     1041.60      937.59     33.64 o 
   3   4   3      741.13      717.49     31.42 o 
   4   4   3       15.46        5.07     10.08 o 
   5   4   3      297.52      255.87     55.51 o 
   6   4   3      235.12      229.11     49.18 o 
 -12   5   3      442.69      412.18     44.31 o 
 -11   5   3      196.94      202.30     34.69 o 
 -10   5   3      377.38      299.43     32.52 o 
  -9   5   3       45.99        0.43     13.30 o 
  -8   5   3      193.43      198.47     27.75 o 
  -7   5   3     1740.36     1729.25     36.17 o 
  -6   5   3      596.67      535.55     33.17 o 
  -5   5   3     2817.97     2900.85     46.75 o 
  -4   5   3     2202.34     2315.08     49.46 o 
  -3   5   3        0.08        0.00      3.67 o 
  -2   5   3     3213.49     3175.15    112.32 o 
  -1   5   3     2486.63     2418.77     68.93 o 
   0   5   3     1384.29     1442.91     56.36 o 
   1   5   3     3908.46     4260.66    108.53 o 
   2   5   3      301.36      265.97     32.30 o 
   3   5   3       12.34       10.91     14.24 o 
   4   5   3        0.47        6.49     10.85 o 
   5   5   3      717.95      743.94     38.68 o 
 -12   6   3       33.43       30.64     22.33 o 
 -11   6   3       99.49      111.59     28.04 o 
 -10   6   3      251.05      285.12     36.71 o 
  -9   6   3     2329.02     2492.90     89.02 o 
  -8   6   3     3579.22     3653.01    104.62 o 
  -7   6   3      926.06      976.58     49.35 o 
  -6   6   3      609.58      592.27     20.09 o 
  -5   6   3      407.04      403.93     17.24 o 
  -4   6   3      870.22      841.18     33.53 o 
  -3   6   3     2462.42     2462.35     41.85 o 
  -2   6   3     2672.13     2688.49     72.98 o 
  -1   6   3     1553.19     1563.79     58.89 o 
   0   6   3        3.68        8.31     10.62 o 
   1   6   3      108.63       99.59     21.83 o 
   2   6   3      648.64      615.34     44.52 o 
   3   6   3     1201.43     1227.81     66.04 o 
   4   6   3      410.22      447.37     43.08 o 
 -12   7   3       41.48        0.00     18.79 o 
 -11   7   3      396.41      346.84     43.08 o 
 -10   7   3      491.88      447.16     40.48 o 
  -9   7   3      221.01      245.01     34.33 o 
  -8   7   3     1335.80     1232.29     60.48 o 
  -7   7   3       79.71       87.52     20.74 o 
  -6   7   3      313.42      316.78     29.41 o 
  -5   7   3      256.39      242.41     14.96 o 
  -4   7   3     3115.46     3094.12     72.90 o 
  -3   7   3     5683.96     5587.79     72.95 o 
  -2   7   3     1978.79     1933.22     65.82 o 
  -1   7   3      187.52      141.15     23.49 o 
   0   7   3      181.12      220.87     31.29 o 
   1   7   3      855.58      799.27     50.43 o 
   2   7   3      150.82      185.02     32.52 o 
   3   7   3      302.94      344.09     45.32 o 
 -12   8   3        6.99       21.10     22.62 o 
 -11   8   3       12.43        1.16     18.65 o 
 -10   8   3        0.66        0.00     15.25 o 
  -9   8   3       31.38       28.26     17.49 o 
  -8   8   3      223.56      199.77     30.50 o 
  -7   8   3      882.75      848.77     49.78 o 
  -5   8   3     3245.74     3430.03     98.77 o 
  -4   8   3      387.38      380.73     17.61 o 
  -3   8   3       66.63       84.67     14.64 o 
  -2   8   3      513.53      475.42     35.05 o 
  -1   8   3      240.37      258.38     32.59 o 
   0   8   3      583.55      551.66     42.57 o 
   1   8   3      622.05      565.62     46.33 o 
   2   8   3      298.87      291.48     41.13 o 
 -11   9   3      369.08      338.60     44.88 o 
 -10   9   3        8.07        9.11     16.19 o 
  -9   9   3        9.41        0.00     15.18 o 
  -8   9   3      456.04      393.60     37.80 o 
  -7   9   3      578.16      533.60     41.63 o 
  -6   9   3      557.29      589.47     42.28 o 
  -5   9   3      346.22      350.02     32.30 o 
  -4   9   3      223.79      229.21     25.56 o 
  -3   9   3      446.76      444.71     28.40 o 
  -2   9   3      138.23      121.42     25.15 o 
  -1   9   3     2090.88     2193.77     85.26 o 
   0   9   3     1082.67     1049.78     61.92 o 
   1   9   3      100.20       90.56     27.46 o 
 -11  10   3      142.73      153.51     35.56 o 
 -10  10   3      338.97      318.29     44.52 o 
  -9  10   3      150.83      167.82     32.81 o 
  -8  10   3        0.59        5.56     16.26 o 
  -7  10   3       91.01      109.93     27.17 o 
  -6  10   3        5.79        0.00     11.34 o 
  -5  10   3      637.49      613.39     44.31 o 
  -4  10   3        3.16        0.00     12.50 o 
  -3  10   3     1141.27     1186.34     67.38 o 
  -2  10   3     1021.15     1122.10     60.48 o 
  -1  10   3       36.96       24.36     19.51 o 
   0  10   3        0.24        0.00     17.78 o 
 -10  11   3      505.51      504.61     49.15 o 
  -9  11   3      575.42      575.80     50.23 o 
  -8  11   3      197.43      205.91     36.64 o 
  -7  11   3       11.53       15.11     17.78 o 
  -6  11   3       91.81      106.68     26.38 o 
  -5  11   3      212.78      268.57     37.22 o 
  -4  11   3     1541.71     1601.72     74.57 o 
  -9  12   3       41.92        8.17     22.04 o 
  -8  12   3      104.32       95.55     27.25 o 
  -7  12   3      238.01      275.58     40.19 o 
  -6  12   3      120.56      144.91     29.99 o 
  -5  12   3        6.71        0.00     13.73 o 
   1 -12   4      456.96      509.03     46.69 o 
   2 -12   4      338.57      355.59     45.53 o 
   3 -12   4      112.89      122.58     31.15 o 
   4 -12   4       46.61       56.16     24.79 o 
   5 -12   4      650.48      640.20     54.06 o 
   6 -12   4      939.38      866.61     63.37 o 
   7 -12   4     1009.88     1010.47     68.93 o 
  -1 -11   4      408.78      413.26     38.99 o 
   0 -11   4        0.39        0.94     13.23 o 
   1 -11   4        0.50        0.00     15.11 o 
   2 -11   4      606.47      596.55     46.98 o 
   3 -11   4     1103.74     1092.84     65.25 o 
   4 -11   4      279.14      345.68     43.44 o 
   5 -11   4      469.65      488.21     45.53 o 
   6 -11   4       42.84       37.15     20.60 o 
   7 -11   4      228.83      238.42     26.67 o 
   8 -11   4        4.83        0.00     12.43 o 
  -3 -10   4     1207.43     1337.56     72.98 o 
  -2 -10   4      263.15      258.09     37.87 o 
  -1 -10   4      518.13      475.01     28.59 o 
   0 -10   4       14.50        4.11      9.37 o 
   1 -10   4     1072.09     1059.89     60.62 o 
   2 -10   4      103.40      120.70     26.31 o 
   3 -10   4      573.13      472.09     41.05 o 
   4 -10   4     1112.49     1110.54     63.73 o 
   5 -10   4       28.44       21.49     11.42 o 
   6 -10   4       20.77       17.38     12.11 o 
   7 -10   4      274.82      307.95     47.85 o 
   8 -10   4     1066.97     1088.77     90.24 o 
  -4  -9   4       44.36       25.73     19.88 o 
  -3  -9   4       44.96       48.71     20.89 o 
  -2  -9   4        0.45        2.10      9.67 o 
  -1  -9   4      936.23      914.96     36.59 o 
   0  -9   4      979.49      971.07     36.00 o 
   1  -9   4     2383.43     2506.16     56.40 o 
   2  -9   4      951.60      908.74     52.82 o 
   3  -9   4       26.46       26.67     15.25 o 
   4  -9   4        1.29        0.00      7.31 o 
   5  -9   4      124.88      125.54     17.23 o 
   6  -9   4      471.12      463.84     27.88 o 
   7  -9   4       99.70       86.09     16.97 o 
   8  -9   4      395.42      386.61     28.11 o 
   9  -9   4       62.11       37.51     24.36 o 
  -5  -8   4      615.01      603.34     49.94 o 
  -4  -8   4        0.12        4.48     15.18 o 
  -3  -8   4      755.12      741.99     33.25 o 
  -2  -8   4     2161.73     2147.54     54.95 o 
  -1  -8   4     5221.19     5173.07     86.89 o 
   0  -8   4     4132.97     4199.40     74.46 o 
   1  -8   4      900.84      918.55     47.22 o 
   2  -8   4      876.98      837.57     47.98 o 
   3  -8   4      111.14      122.34     14.62 o 
   4  -8   4     1473.90     1506.58     43.67 o 
   5  -8   4      561.96      563.84     28.48 o 
   6  -8   4     1040.44      951.43     38.04 o 
   7  -8   4      881.89      872.18     37.54 o 
   8  -8   4      158.90      140.90     20.39 o 
   9  -8   4        2.34        0.00     18.65 o 
  -6  -7   4        2.43        0.00     15.68 o 
  -5  -7   4        8.69        0.00     12.64 o 
  -4  -7   4       19.55       19.08     16.48 o 
  -3  -7   4      491.60      483.76     25.53 o 
  -2  -7   4      125.54       94.10     30.65 o 
  -1  -7   4      233.20      227.32     38.52 o 
   0  -7   4       16.23        9.98      6.51 o 
   1  -7   4     1276.62     1281.08     32.58 o 
   2  -7   4     1583.89     1642.44     36.61 o 
   3  -7   4     1392.96     1450.75     39.20 o 
   4  -7   4     4204.71     4313.03     75.49 o 
   5  -7   4     1199.11     1260.13     40.58 o 
   6  -7   4       76.47       41.51     23.99 o 
   7  -7   4        9.05        9.98     11.93 o 
   8  -7   4       10.43       12.72     17.63 o 
   9  -7   4      217.44      201.86     39.39 o 
  -7  -6   4       48.33       55.36     24.14 o 
  -6  -6   4      276.47      291.33     40.84 o 
  -5  -6   4     1431.47     1450.28     68.50 o 
  -4  -6   4     1026.11     1045.63     36.48 o 
  -3  -6   4      791.41      829.88     45.52 o 
  -2  -6   4      470.67      452.65     24.32 o 
  -1  -6   4      830.38      770.69     27.00 o 
   0  -6   4     2821.41     2905.28     37.43 o 
   1  -6   4     5545.63     5557.47     81.56 o 
   2  -6   4     7175.16     7290.73     73.31 o 
   3  -6   4     1028.47     1038.52     31.82 o 
   4  -6   4      186.77      182.88     17.33 o 
   5  -6   4       67.93       41.36     13.30 o 
   6  -6   4     2088.99     2095.94     53.07 o 
   7  -6   4     1597.51     1542.86     46.96 o 
   8  -6   4      440.20      419.04     41.92 o 
   9  -6   4       25.98       19.88     23.42 o 
  -8  -5   4       75.25       69.46     26.52 o 
  -7  -5   4      447.72      418.39     40.48 o 
  -6  -5   4      532.11      502.08     40.77 o 
  -5  -5   4     1971.90     2081.38     51.58 o 
  -4  -5   4     1590.00     1608.68     43.10 o 
  -3  -5   4      247.04      236.00     16.27 o 
  -2  -5   4      443.35      442.98     38.81 o 
  -1  -5   4      300.18      275.32     15.28 o 
   0  -5   4     1170.55     1165.79     20.92 o 
   1  -5   4      237.47      227.92      9.80 o 
   2  -5   4       13.34       12.90      4.54 o 
   3  -5   4     1604.35     1660.79     26.48 o 
   4  -5   4      302.79      275.32     17.10 o 
   5  -5   4       41.03       25.16      8.73 o 
   6  -5   4      550.73      559.21     27.93 o 
   7  -5   4     1507.46     1483.15     72.33 o 
   8  -5   4        3.92        0.00     14.53 o 
   9  -5   4       94.06       84.27     29.70 o 
  -9  -4   4      377.79      458.87     45.39 o 
  -8  -4   4      629.07      601.53     48.64 o 
  -7  -4   4      611.16      569.88     43.80 o 
  -6  -4   4        0.42        0.00     12.07 o 
  -5  -4   4      352.77      327.83     24.90 o 
  -4  -4   4      210.55      229.93     16.02 o 
  -3  -4   4     2926.44     2873.03     53.08 o 
  -2  -4   4    12712.13    12753.03    134.69 o 
  -1  -4   4     4775.94     4725.36     65.36 o 
   0  -4   4     7183.93     7287.50     65.32 o 
   1  -4   4     3130.05     3308.82     38.68 o 
   2  -4   4     4674.63     4858.64     50.61 o 
   3  -4   4      633.60      538.88     17.15 o 
   4  -4   4     3571.83     3659.90     46.01 o 
   5  -4   4     2662.25     2757.99     55.17 o 
   6  -4   4      840.53      845.01     51.81 o 
   7  -4   4      263.55      265.68     38.45 o 
   8  -4   4       14.80        8.46     15.83 o 
   9  -4   4      689.69      675.83     56.44 o 
  -9  -3   4      142.53      175.19     33.97 o 
  -8  -3   4      165.59      170.14     30.50 o 
  -7  -3   4       16.72        2.53     14.46 o 
  -6  -3   4      211.69      200.63     26.89 o 
  -5  -3   4      846.74      807.51     41.69 o 
  -4  -3   4        4.70        7.17      9.03 o 
  -3  -3   4     4711.83     5090.93     80.17 o 
  -2  -3   4     8525.98     8695.73    227.96 o 
  -1  -3   4     1569.46     1541.31     51.78 o 
   0  -3   4      236.36      237.34      9.09 o 
   1  -3   4      176.27      191.22      8.36 o 
   2  -3   4      148.12      112.03     11.98 o 
   3  -3   4     3619.13     3844.76     45.63 o 
   4  -3   4       57.00       28.48      5.92 o 
   5  -3   4       13.81       11.16      4.66 o 
   6  -3   4      356.25      359.71     34.76 o 
   7  -3   4      273.73      280.93     38.08 o 
   8  -3   4       12.04       18.00     18.21 o 
   9  -3   4       88.58      116.29     35.77 o 
 -10  -2   4        1.03        0.00     18.65 o 
  -9  -2   4       43.45       37.80     20.81 o 
  -8  -2   4        0.51        0.00     11.56 o 
  -7  -2   4      614.29      517.05     37.15 o 
  -6  -2   4     3009.27     3079.78     55.10 o 
  -5  -2   4      861.20      867.55     24.51 o 
  -4  -2   4     1444.53     1542.12     25.22 o 
  -3  -2   4     1580.01     1729.67     23.36 o 
  -2  -2   4     5062.00     5262.05     66.42 o 
  -1  -2   4     3214.43     3336.35     35.39 o 
   0  -2   4     7891.84     7769.70     71.28 o 
   1  -2   4     4305.09     4131.93     44.32 o 
   2  -2   4     1748.87     1664.11     26.45 o 
   3  -2   4      509.01      493.86     12.19 o 
   4  -2   4      358.65      335.94     10.93 o 
   5  -2   4     1721.38     1836.04     61.63 o 
   6  -2   4      872.96      875.69     33.56 o 
   7  -2   4     1019.92     1097.75     65.46 o 
   8  -2   4      388.07      403.94     49.51 o 
 -10  -1   4      107.67       91.65     25.80 o 
  -9  -1   4      207.71      252.74     35.12 o 
  -8  -1   4        7.27        0.00     10.19 o 
  -7  -1   4       20.90       14.83      8.61 o 
  -6  -1   4     1106.85     1128.15     30.80 o 
  -5  -1   4      934.19      998.40     25.94 o 
  -4  -1   4     1257.65     1321.40     39.74 o 
  -3  -1   4     1343.15     1284.77     20.38 o 
  -2  -1   4     6400.26     6443.46     74.14 o 
  -1  -1   4     9160.16     8949.45     73.62 o 
   0  -1   4     1661.48     1637.03     24.21 o 
   1  -1   4     4188.42     4262.41     45.40 o 
   2  -1   4      248.61      255.30      8.65 o 
   3  -1   4      119.33       98.10      6.52 o 
   4  -1   4      315.01      327.61     24.39 o 
   5  -1   4      708.20      785.72     49.57 o 
   6  -1   4      325.88      345.29     23.03 o 
   7  -1   4        8.52        0.00      8.68 o 
   8  -1   4        1.41        0.00     16.55 o 
 -11   0   4        4.61       17.92     21.25 o 
 -10   0   4     1046.79     1087.28     59.68 o 
  -9   0   4      893.96      970.47     36.70 o 
  -8   0   4      386.15      430.09     36.61 o 
  -7   0   4       99.06       85.00     11.83 o 
  -6   0   4      435.13      431.29     18.49 o 
  -5   0   4      662.78      628.09     25.40 o 
  -4   0   4     5225.01     5270.46    178.90 o 
  -3   0   4     6422.49     6655.80    105.27 o 
  -2   0   4     8130.52     8050.59    117.77 o 
  -1   0   4     2940.36     3040.10     42.42 o 
   0   0   4     1801.49     1881.71     34.16 o 
   1   0   4     9686.09    10035.15     70.97 o 
   2   0   4     7338.27     7728.69     73.28 o 
   3   0   4     7585.87     7615.46    100.87 o 
   4   0   4     3053.82     3170.29     63.16 o 
   5   0   4      296.11      292.81     20.55 o 
   6   0   4      139.79      144.66     20.48 o 
   7   0   4       14.63        0.00     11.11 o 
   8   0   4      347.86      383.78     52.25 o 
 -10   1   4      570.18      582.67     30.25 o 
  -9   1   4      199.02      234.27     28.73 o 
  -8   1   4       28.23        6.71      7.83 o 
  -7   1   4      371.60      396.57     19.40 o 
  -6   1   4     1181.33     1211.79     30.60 o 
  -5   1   4     3319.92     3441.36     51.47 o 
  -4   1   4      167.95      170.78      9.84 o 
  -3   1   4     2901.44     2917.90     59.46 o 
  -2   1   4     2585.65     2701.06     57.37 o 
  -1   1   4      254.08      255.27     16.91 o 
   0   1   4     1008.79      954.56     23.21 o 
   1   1   4     6548.03     6736.77     66.20 o 
   2   1   4     3256.73     3308.23     59.41 o 
   3   1   4     1234.12     1226.46     37.30 o 
   4   1   4      767.74      739.60     33.64 o 
   5   1   4      139.50      110.47     16.84 o 
   6   1   4       56.79       61.40     15.43 o 
   7   1   4      384.97      378.46     29.73 o 
 -11   2   4       38.42       21.03     18.29 o 
 -10   2   4       44.18       49.01     13.76 o 
  -9   2   4      336.09      331.02     20.91 o 
  -8   2   4     1787.30     1778.50     42.87 o 
  -7   2   4     3506.01     3517.02     59.03 o 
  -6   2   4     5376.11     5416.21    145.19 o 
  -5   2   4     5286.90     5533.64     69.99 o 
  -4   2   4      127.98      131.28      9.21 o 
  -3   2   4        0.19        0.00      4.26 o 
  -2   2   4        7.70       12.21      6.94 o 
  -1   2   4     2921.78     3006.21     43.88 o 
   0   2   4     2969.18     3116.99     40.92 o 
   1   2   4       69.78       45.97      8.94 o 
   2   2   4      386.68      366.46     20.35 o 
   3   2   4     1484.08     1452.38     43.07 o 
   4   2   4     2978.16     2950.54     72.18 o 
   5   2   4     1790.18     1808.15     54.85 o 
   6   2   4     1244.35     1195.92     47.27 o 
   7   2   4      133.65      147.17     39.93 o 
 -12   3   4       62.74       34.69     24.36 o 
 -11   3   4       21.56        0.00     15.18 o 
 -10   3   4       76.38       50.74     19.22 o 
  -9   3   4      180.15      203.82     18.37 o 
  -8   3   4      733.44      703.05     31.30 o 
  -7   3   4     2178.72     2164.82     43.63 o 
  -6   3   4     1912.02     1916.02     38.13 o 
  -5   3   4      707.92      660.75     20.75 o 
  -4   3   4        9.54       10.70      6.58 o 
  -3   3   4     3947.16     4153.58     79.19 o 
  -2   3   4     7074.29     7234.84    119.58 o 
  -1   3   4     1702.24     1662.54     33.46 o 
   0   3   4      769.14      672.94     34.26 o 
   1   3   4       18.94       18.96      8.00 o 
   2   3   4       35.80       19.31      8.56 o 
   3   3   4      135.48      180.04     19.75 o 
   4   3   4     1519.36     1519.15     49.52 o 
   5   3   4      277.80      228.09     29.96 o 
   6   3   4       54.97       35.88     14.76 o 
 -12   4   4      322.88      407.27     50.16 o 
 -11   4   4      255.05      219.42     34.33 o 
 -10   4   4      150.95      171.36     29.99 o 
  -9   4   4       46.75       24.21     13.66 o 
  -8   4   4       38.80       19.81     11.49 o 
  -7   4   4       36.57       28.66      7.84 o 
  -6   4   4     1304.38     1281.00     30.83 o 
  -5   4   4     4198.51     4075.38     59.31 o 
  -4   4   4     2724.76     2695.79     60.91 o 
  -3   4   4     5478.91     5637.24    101.88 o 
  -2   4   4     1141.31     1102.13     27.07 o 
  -1   4   4        0.67        2.02      4.45 o 
   0   4   4      146.26       79.21     17.28 o 
   1   4   4      622.78      628.78     38.95 o 
   2   4   4     3054.86     3102.95     67.39 o 
   3   4   4     1074.04     1150.73     45.92 o 
   4   4   4      355.50      311.42     27.93 o 
   5   4   4       42.76       31.23     14.28 o 
 -12   5   4      267.45      238.94     42.21 o 
 -11   5   4      474.86      509.75     42.72 o 
 -10   5   4      148.47      157.77     28.62 o 
  -9   5   4     1181.18     1038.86     54.48 o 
  -8   5   4     1609.24     1458.08     61.42 o 
  -7   5   4     1953.98     1860.96     47.58 o 
  -6   5   4      368.05      326.97     15.73 o 
  -5   5   4     1354.20     1360.21     32.79 o 
  -4   5   4     2457.46     2518.33     61.85 o 
  -3   5   4       15.24       12.86      8.24 o 
  -2   5   4     1071.54     1118.67     31.97 o 
   0   5   4     5427.60     5487.60    124.71 o 
   1   5   4     2660.55     2571.30     85.77 o 
   2   5   4     1892.65     1859.60     76.66 o 
   3   5   4     1069.45     1087.56     61.78 o 
   4   5   4        0.75        0.00      9.43 o 
   5   5   4       12.48       20.09     13.59 o 
 -12   6   4       20.10        0.00     18.50 o 
 -11   6   4        7.16        0.00     13.52 o 
 -10   6   4       44.39       29.70     16.41 o 
  -9   6   4     3813.39     3715.15    110.33 o 
  -8   6   4      206.21      206.63     29.63 o 
  -7   6   4      597.14      572.48     38.66 o 
  -6   6   4      185.64      189.24     13.81 o 
  -5   6   4       26.15       21.43      7.57 o 
  -4   6   4      137.17      139.85     18.36 o 
  -3   6   4     2232.33     2176.40     42.05 o 
  -2   6   4     3416.44     3351.51     56.83 o 
  -1   6   4      973.57      976.08     48.70 o 
   0   6   4     2046.78     2104.10     77.02 o 
   1   6   4      291.26      283.75     36.50 o 
   2   6   4      104.19       84.05     23.71 o 
   3   6   4        0.40        3.11     14.46 o 
   4   6   4      147.49      181.70     36.35 o 
 -12   7   4        1.38        0.00     20.16 o 
 -11   7   4       18.62        0.00     15.18 o 
 -10   7   4      196.13      137.82     29.78 o 
  -9   7   4      197.59      211.54     33.17 o 
  -8   7   4     1520.84     1339.95     63.37 o 
  -7   7   4      815.86      790.96     47.69 o 
  -6   7   4      925.13      934.35     29.47 o 
  -5   7   4       48.32       47.45     10.01 o 
  -4   7   4     1659.42     1741.75     57.15 o 
  -3   7   4      336.50      299.43     17.14 o 
  -2   7   4     1496.44     1383.78     37.38 o 
  -1   7   4     1178.61     1254.40     59.25 o 
   0   7   4      100.50       45.82     18.43 o 
   1   7   4        5.42        0.00     14.17 o 
   2   7   4      611.85      674.32     51.68 o 
   3   7   4      310.89      298.93     43.22 o 
 -12   8   4      287.86      331.45     44.96 o 
 -11   8   4      307.99      335.71     43.58 o 
 -10   8   4      162.25      135.22     28.69 o 
  -9   8   4      138.46       97.57     25.01 o 
  -8   8   4       37.04       34.98     15.54 o 
  -7   8   4      148.48      136.31     25.73 o 
  -6   8   4       95.42      142.38     25.44 o 
  -5   8   4       31.61       39.06      9.98 o 
  -4   8   4      771.61      752.45     39.38 o 
  -3   8   4        4.78        3.28      6.68 o 
  -2   8   4      295.66      281.56     19.78 o 
  -1   8   4       67.23       34.98     17.71 o 
   0   8   4      359.77      372.35     37.00 o 
   1   8   4      716.44      792.62     55.92 o 
   2   8   4       64.78       39.53     22.62 o 
 -11   9   4      194.67      128.07     31.65 o 
 -10   9   4        3.21        2.24     16.33 o 
  -9   9   4       72.19       58.18     21.54 o 
  -8   9   4      376.44      395.19     38.08 o 
  -7   9   4     1163.34     1267.69     65.61 o 
  -6   9   4     1149.88     1243.34     62.86 o 
  -5   9   4      502.32      589.03     42.93 o 
  -4   9   4       13.51       21.73      9.10 o 
  -3   9   4      298.94      315.70     19.47 o 
  -2   9   4      552.96      571.64     28.00 o 
  -1   9   4      116.49       59.92     21.18 o 
   0   9   4      124.18       83.19     25.87 o 
 -11  10   4      191.80      147.22     34.76 o 
 -10  10   4      361.66      426.99     45.25 o 
  -9  10   4      503.52      473.46     45.10 o 
  -8  10   4     1075.09     1136.34     66.26 o 
  -7  10   4      219.99      257.73     36.13 o 
  -6  10   4       40.24       43.94     19.08 o 
  -5  10   4      661.65      623.36     46.18 o 
  -3  10   4      411.66      387.21     23.40 o 
  -2  10   4      372.86      371.59     26.21 o 
 -10  11   4      252.61      348.50     48.42 o 
  -9  11   4      102.85      127.85     31.80 o 
  -8  11   4       62.91       88.97     26.45 o 
  -7  11   4       18.28       16.91     16.19 o 
  -6  11   4      440.91      460.17     42.93 o 
  -5  11   4      243.06      292.06     38.81 o 
  -8  12   4      178.00      227.30     40.48 o 
  -7  12   4        0.70        5.35     17.85 o 
  -6  12   4      245.66      290.97     42.36 o 
   1 -12   5      586.06      579.85     51.31 o 
   2 -12   5      939.04      974.20     66.11 o 
   3 -12   5      272.63      324.14     44.45 o 
   4 -12   5        5.53        0.00     17.27 o 
   5 -12   5       27.28        0.00     17.42 o 
   6 -12   5      514.39      461.62     48.14 o 
  -1 -11   5      172.50      208.65     36.42 o 
   0 -11   5      133.21      144.33     30.28 o 
   1 -11   5        1.18        0.00     14.46 o 
   2 -11   5       43.01        2.24     18.14 o 
   3 -11   5       23.11        0.00     13.37 o 
   4 -11   5      468.34      500.49     45.61 o 
   5 -11   5     1596.54     1538.14     79.91 o 
   6 -11   5        1.14        6.79     16.98 o 
   7 -11   5        9.16        0.00     15.43 o 
  -3 -10   5      316.55      325.38     44.02 o 
  -2 -10   5      942.33     1071.32     43.70 o 
  -1 -10   5     1066.48      926.59     39.22 o 
   0 -10   5       15.14       11.42     16.26 o 
   1 -10   5      132.27      121.28     27.32 o 
   2 -10   5     1442.40     1502.08     73.84 o 
   3 -10   5     2648.18     2597.16     97.98 o 
   4 -10   5     3627.83     3581.26    118.06 o 
   5 -10   5      238.94      245.08     36.71 o 
   6 -10   5       78.76       57.62     15.27 o 
   7 -10   5       14.21       16.47     12.63 o 
   8 -10   5       62.82       40.33     19.26 o 
  -4  -9   5      283.73      357.40     43.87 o 
  -3  -9   5       16.79       10.03     12.02 o 
  -2  -9   5      276.75      223.09     41.12 o 
  -1  -9   5       52.41       29.95     11.77 o 
   0  -9   5     1501.49     1500.96     94.72 o 
   1  -9   5     1278.68     1341.83     66.33 o 
   2  -9   5      389.61      399.67     35.99 o 
   3  -9   5      728.03      712.69     48.14 o 
   4  -9   5        0.13        0.00      7.01 o 
   5  -9   5       58.68       32.28     12.97 o 
   6  -9   5      117.45      123.31     26.92 o 
   7  -9   5      836.24      881.07     58.16 o 
   8  -9   5      418.60      400.23     60.20 o 
  -5  -8   5      452.89      444.92     43.37 o 
  -4  -8   5      213.39      246.67     35.77 o 
  -3  -8   5        9.82        7.52      9.02 o 
  -2  -8   5     1008.85      933.47     64.31 o 
  -1  -8   5       54.50       69.49     13.63 o 
   0  -8   5      903.51      944.03     49.20 o 
   1  -8   5     2694.60     2730.32     92.48 o 
   2  -8   5      227.23      227.09     30.06 o 
   3  -8   5        7.04        3.49      7.70 o 
   4  -8   5       47.30       24.44     13.19 o 
   5  -8   5     1485.42     1514.41     54.08 o 
   6  -8   5     1550.37     1597.61     50.61 o 
   7  -8   5     1395.67     1448.23     49.90 o 
   8  -8   5      706.14      790.96     57.95 o 
   9  -8   5        0.31       12.65     20.31 o 
  -6  -7   5       22.13        1.30     17.85 o 
  -5  -7   5      129.81       85.64     23.85 o 
  -4  -7   5      316.29      332.46     26.51 o 
  -3  -7   5      533.56      498.72     26.58 o 
  -2  -7   5      740.46      736.63     30.22 o 
  -1  -7   5     1377.04     1319.98     38.87 o 
   0  -7   5      282.81      278.39     17.45 o 
   1  -7   5      669.79      614.92     23.78 o 
   2  -7   5       75.02       49.53      8.49 o 
   3  -7   5     1216.33     1313.25     58.20 o 
   4  -7   5       54.00       39.93     28.04 o 
   5  -7   5       45.98       31.45     20.45 o 
   6  -7   5      124.81      108.34     31.94 o 
   7  -7   5       53.39       35.85     18.57 o 
   8  -7   5       71.54       60.20     24.86 o 
   9  -7   5      207.07      176.57     38.23 o 
  -7  -6   5       26.45       10.12     16.26 o 
  -6  -6   5      775.83      737.86     51.81 o 
  -5  -6   5     1099.02     1110.49     40.15 o 
  -4  -6   5     3244.31     3324.62     68.37 o 
  -3  -6   5     3993.29     3885.15     74.10 o 
  -2  -6   5      972.54      995.80     33.06 o 
  -1  -6   5      559.59      519.40     22.92 o 
   0  -6   5        2.90        0.00      4.96 o 
   1  -6   5     2298.47     2298.57     42.41 o 
   2  -6   5      494.40      457.70     15.03 o 
   3  -6   5     2480.87     2552.22     64.34 o 
   4  -6   5     2580.22     2643.04     57.37 o 
   5  -6   5       39.03       31.30     23.81 o 
   6  -6   5      357.98      340.30     23.02 o 
   7  -6   5      609.40      659.42     51.10 o 
   8  -6   5      610.77      677.78     54.35 o 
   9  -6   5       62.52       72.06     29.27 o 
  -8  -5   5       21.68       14.96     20.89 o 
  -7  -5   5       87.18       69.96     22.55 o 
  -6  -5   5      388.14      374.09     35.63 o 
  -5  -5   5       18.80       19.20     10.24 o 
  -4  -5   5      322.53      268.33     20.50 o 
  -3  -5   5        3.74        0.00      5.70 o 
  -2  -5   5      415.70      433.48     20.65 o 
  -1  -5   5     1543.45     1599.61     37.82 o 
   0  -5   5     1147.63     1195.61     25.43 o 
   1  -5   5     4626.63     4722.05     52.68 o 
   2  -5   5     3036.04     3144.09     41.49 o 
   3  -5   5       70.94       52.16      6.86 o 
   4  -5   5     1302.46     1333.70     38.36 o 
   5  -5   5      136.78      162.20     38.31 o 
   6  -5   5     1546.77     1487.34     70.30 o 
   7  -5   5       75.83       81.31     24.50 o 
   8  -5   5      231.63      271.10     40.98 o 
   9  -5   5      388.02      274.72     45.68 o 
  -9  -4   5      225.08      242.91     38.59 o 
  -8  -4   5      840.46      911.84     58.38 o 
  -7  -4   5      684.75      730.49     48.84 o 
  -6  -4   5      345.15      392.66     34.04 o 
  -5  -4   5      373.37      383.76     46.76 o 
  -4  -4   5      434.95      410.59     21.37 o 
  -3  -4   5     4281.64     4311.77     69.39 o 
  -2  -4   5     3068.02     3115.97     54.63 o 
  -1  -4   5     7162.27     7267.00     66.02 o 
   0  -4   5     3940.89     3958.15     45.06 o 
   1  -4   5      114.15      132.95      8.51 o 
   2  -4   5      202.66      186.21      9.78 o 
   3  -4   5      937.82      880.39     21.26 o 
   4  -4   5     1959.08     2053.50     49.19 o 
   5  -4   5     1814.55     1918.35    118.35 o 
   6  -4   5     1327.52     1273.83     65.82 o 
   7  -4   5     1019.93      947.32     60.40 o 
   8  -4   5       12.08        8.96     18.29 o 
  -9  -3   5      628.90      606.52     48.14 o 
  -8  -3   5     1189.65     1204.33     63.51 o 
  -7  -3   5      830.87      803.90     48.34 o 
  -6  -3   5        1.68        0.00      9.76 o 
  -5  -3   5        0.50        0.00      9.32 o 
  -4  -3   5       12.61       15.00      7.37 o 
  -3  -3   5     1401.32     1431.27     35.60 o 
  -2  -3   5        7.42        0.00      4.34 o 
  -1  -3   5      349.13      346.14     10.69 o 
   0  -3   5      222.49      265.42     11.83 o 
   1  -3   5     1052.55     1012.53     21.13 o 
   2  -3   5     1236.77     1201.56     24.07 o 
   3  -3   5      313.02      287.77     12.49 o 
   4  -3   5     1295.78     1238.47     26.87 o 
   5  -3   5      297.53      304.53     19.00 o 
   6  -3   5      372.64      362.96     36.71 o 
   7  -3   5       27.29        7.16     17.78 o 
   8  -3   5       75.14       90.05     29.56 o 
 -10  -2   5      181.17      184.66     33.03 o 
  -9  -2   5       63.71      115.71     26.16 o 
  -8  -2   5      127.53      151.99     27.46 o 
  -7  -2   5     1142.41     1164.23     54.84 o 
  -6  -2   5     1507.00     1406.56     56.07 o 
  -5  -2   5     4122.36     4355.09     60.24 o 
  -4  -2   5     2574.69     2581.10     33.57 o 
  -3  -2   5     2034.57     2206.62     28.60 o 
  -2  -2   5      608.25      675.24     21.87 o 
  -1  -2   5     4571.46     4425.17     46.66 o 
   0  -2   5        7.68       23.04      7.39 o 
   1  -2   5     5313.05     5363.17     56.44 o 
   2  -2   5    10545.64    11105.35    123.31 o 
   3  -2   5     1666.95     1775.40     31.14 o 
   4  -2   5       32.01       12.85      5.65 o 
   5  -2   5       34.14       17.78      6.59 o 
   6  -2   5     1107.57     1168.88     30.98 o 
   7  -2   5      706.21      822.90     58.60 o 
   8  -2   5      139.95      138.62     35.56 o 
 -10  -1   5        0.13        0.00     15.25 o 
  -9  -1   5        2.60        2.31     14.60 o 
  -8  -1   5      201.83      218.12     28.84 o 
  -7  -1   5      687.64      648.67     25.06 o 
  -6  -1   5     4472.81     4712.16     68.40 o 
  -5  -1   5     2720.55     2892.89     50.22 o 
  -4  -1   5      862.69      816.79     22.18 o 
  -3  -1   5      656.91      690.51     22.28 o 
  -2  -1   5     1179.27     1153.45     27.65 o 
  -1  -1   5      390.19      333.65     11.54 o 
   0  -1   5     1933.84     1923.75     29.52 o 
   1  -1   5      333.89      304.34     12.04 o 
   2  -1   5      612.60      623.11     17.03 o 
   3  -1   5       16.07       48.00     16.01 o 
   4  -1   5     1294.72     1247.49     29.38 o 
   5  -1   5      351.65      370.88     17.69 o 
   6  -1   5      356.43      378.58     19.34 o 
   7  -1   5      486.19      508.38     48.50 o 
 -11   0   5       27.41       27.97     20.89 o 
 -10   0   5      488.63      450.12     38.95 o 
  -9   0   5     1139.38     1277.88     58.96 o 
  -8   0   5      383.28      374.25     21.18 o 
  -7   0   5     1828.22     1866.88     42.35 o 
  -6   0   5      204.92      180.38     19.15 o 
  -5   0   5     5152.88     5326.08    126.19 o 
  -4   0   5     4518.17     4559.21     59.14 o 
  -3   0   5    11792.89    11710.61    166.33 o 
  -2   0   5    15773.66    15395.47    206.43 o 
  -1   0   5     2098.43     2057.00     36.99 o 
   0   0   5      264.26      304.70     15.00 o 
   1   0   5      272.88      275.78     15.57 o 
   2   0   5      770.41      761.69     20.95 o 
   3   0   5     1055.42     1051.70     26.55 o 
   4   0   5     1267.51     1251.93     31.01 o 
   5   0   5     1942.65     1991.28     55.44 o 
   6   0   5      382.81      375.41     27.75 o 
   7   0   5        7.12        9.57     13.57 o 
 -11   1   5      268.01      342.07     41.20 o 
 -10   1   5      634.35      635.93     31.07 o 
  -9   1   5      609.85      646.42     40.47 o 
  -8   1   5      711.68      720.76     27.76 o 
  -7   1   5        0.18        0.00      6.06 o 
  -6   1   5      134.57      156.04     24.43 o 
  -5   1   5     3166.96     3156.12     49.64 o 
  -4   1   5     5551.58     5426.33     97.76 o 
  -3   1   5     6429.38     6597.85    110.33 o 
  -2   1   5    12250.26    12871.07    181.07 o 
  -1   1   5     3488.55     3910.88     81.21 o 
   0   1   5      442.04      399.41     18.01 o 
   1   1   5      298.36      319.04     13.58 o 
   2   1   5      719.11      760.00     22.18 o 
   3   1   5     1014.32     1010.15     44.87 o 
   4   1   5        1.43        0.00      8.89 o 
   5   1   5       88.46       85.17     16.69 o 
   6   1   5        5.35        0.71     11.16 o 
   7   1   5      147.34       95.35     20.69 o 
 -11   2   5      482.56      444.27     40.62 o 
 -10   2   5      631.39      679.93     31.28 o 
  -9   2   5        0.54        1.33      6.81 o 
  -8   2   5       48.63       29.88      9.02 o 
  -7   2   5     1073.12     1096.23     43.64 o 
  -6   2   5     3018.06     3134.29     52.36 o 
  -5   2   5     1704.05     1714.64     35.31 o 
  -4   2   5      376.42      335.28     20.60 o 
  -3   2   5        0.14        0.00      5.06 o 
  -2   2   5     1546.40     1427.88     45.38 o 
  -1   2   5     6792.58     6702.84    120.30 o 
   0   2   5     7673.38     7484.22     75.03 o 
   1   2   5     5839.46     5830.34    109.79 o 
   2   2   5      401.12      375.68     25.15 o 
   3   2   5      158.42      158.81     19.41 o 
   4   2   5       19.32        0.24      9.52 o 
   5   2   5      691.11      702.47     35.49 o 
   6   2   5       43.92       48.50     16.75 o 
 -12   3   5      135.38      122.72     31.65 o 
 -11   3   5       93.08       44.38     20.89 o 
 -10   3   5      101.25       75.09     22.19 o 
  -9   3   5        3.10        0.00      8.35 o 
  -8   3   5      765.63      703.71     26.45 o 
  -7   3   5      624.93      628.42     23.35 o 
  -6   3   5     1696.25     1720.08     49.28 o 
  -5   3   5     1363.04     1357.39     32.07 o 
  -4   3   5      729.38      770.59     32.51 o 
  -3   3   5      389.95      407.05     24.14 o 
  -2   3   5     2756.84     2869.05     71.82 o 
  -1   3   5     2892.28     2744.36     48.01 o 
   0   3   5     1736.03     1844.69     40.79 o 
   1   3   5     2176.38     2057.07     38.87 o 
   2   3   5     1347.82     1287.80     42.17 o 
   3   3   5        0.54        0.00      7.79 o 
   4   3   5      767.52      730.87     54.46 o 
   5   3   5      432.63      499.54     32.54 o 
 -12   4   5      123.30      134.72     31.29 o 
 -11   4   5      154.68      115.85     27.39 o 
 -10   4   5      289.59      369.25     34.04 o 
  -9   4   5      268.55      270.90     17.86 o 
  -8   4   5     1044.72     1042.70     31.80 o 
  -7   4   5      161.05      145.00     13.67 o 
  -6   4   5       94.65       98.28     24.61 o 
  -5   4   5      365.01      349.80     22.77 o 
  -4   4   5     2819.15     2845.86     68.50 o 
  -3   4   5     3537.23     3761.03     84.68 o 
  -2   4   5      781.96      801.94     37.72 o 
  -1   4   5      168.46      178.81     15.26 o 
   0   4   5      729.42      677.55     25.88 o 
   1   4   5     3596.41     3556.04    101.59 o 
   2   4   5     1594.81     1551.21     48.88 o 
   3   4   5     1457.86     1461.67     50.39 o 
   4   4   5      433.98      432.95     29.80 o 
   5   4   5      109.46       87.35     20.08 o 
 -12   5   5      112.98      107.33     27.61 o 
 -11   5   5      268.79      285.27     39.61 o 
 -10   5   5      547.13      615.49     44.88 o 
  -9   5   5      857.85      737.93     46.10 o 
  -8   5   5      312.57      297.58     17.45 o 
  -7   5   5        0.27        0.18      6.54 o 
  -6   5   5     1091.61     1140.69     74.13 o 
  -5   5   5     5166.23     5260.15    101.81 o 
  -4   5   5     4481.10     4513.33     94.65 o 
  -3   5   5     2111.63     2025.85     62.50 o 
  -2   5   5      268.28      287.36     19.88 o 
  -1   5   5      185.07      183.68     16.69 o 
   0   5   5       66.12       73.52     12.18 o 
   1   5   5      961.47      977.45     54.62 o 
   2   5   5      536.87      625.02     46.11 o 
   3   5   5       44.89       18.43     16.84 o 
   4   5   5      253.83      260.62     40.48 o 
 -12   6   5       22.61       22.84     19.95 o 
 -11   6   5       81.95       49.58     22.77 o 
 -10   6   5       20.05        0.00     14.09 o 
  -9   6   5     1132.41     1079.04     57.66 o 
  -8   6   5     1773.18     1689.15     68.93 o 
  -7   6   5     2015.25     2117.62     45.92 o 
  -6   6   5     1004.24     1072.84     32.26 o 
  -5   6   5     1342.90     1372.53     48.41 o 
  -4   6   5      670.36      650.03     35.34 o 
  -3   6   5       97.95      121.93     19.44 o 
  -2   6   5        0.87       13.75      7.74 o 
  -1   6   5     1348.80     1291.22     38.48 o 
   1   6   5       40.23       26.45     16.04 o 
   2   6   5       90.15       60.78     22.55 o 
   3   6   5      207.76      251.66     40.84 o 
 -12   7   5      372.33      279.63     42.21 o 
 -11   7   5       47.84        0.79     15.90 o 
 -10   7   5      228.47      242.98     35.12 o 
  -9   7   5       39.54       50.01     19.73 o 
  -8   7   5     1146.36     1142.48     59.68 o 
  -7   7   5     2174.08     2324.48     84.10 o 
  -6   7   5       29.30       24.82     12.94 o 
  -5   7   5      102.42      115.92     19.66 o 
  -4   7   5       28.15       27.61     14.46 o 
  -3   7   5     1715.45     1764.56     42.47 o 
  -2   7   5     2222.99     2245.07     51.08 o 
  -1   7   5     1628.26     1627.53     45.93 o 
   0   7   5      878.08      946.09     56.65 o 
   1   7   5       23.42        3.11     14.89 o 
   2   7   5       38.73       14.53     18.07 o 
 -12   8   5      672.40      594.67     51.68 o 
 -11   8   5        5.06       15.25     17.20 o 
 -10   8   5        0.68       18.94     16.91 o 
  -9   8   5       17.49        4.26     12.86 o 
  -8   8   5        2.83        4.12     12.00 o 
  -7   8   5       14.05        1.73     12.43 o 
  -6   8   5      523.36      508.96     40.12 o 
  -5   8   5     2640.51     2793.33     79.84 o 
  -4   8   5      410.01      396.93     31.87 o 
  -3   8   5       95.65       88.91     14.07 o 
  -2   8   5       55.00       70.59     13.75 o 
  -1   8   5      172.03      149.44     18.70 o 
   0   8   5       72.75       90.85     16.94 o 
   1   8   5      116.57       72.85     24.50 o 
 -11   9   5      454.87      418.10     44.81 o 
 -10   9   5      121.93      106.17     28.91 o 
  -9   9   5       48.70       48.71     19.59 o 
  -8   9   5       58.46       81.74     24.79 o 
  -7   9   5      558.88      518.85     43.08 o 
  -6   9   5      253.25      260.69     36.57 o 
  -5   9   5     1112.31     1148.62     53.11 o 
  -4   9   5      557.97      590.12     39.47 o 
  -3   9   5       71.71       69.06     14.10 o 
  -2   9   5      184.98      178.23     20.36 o 
  -1   9   5      402.07      451.03     29.51 o 
   0   9   5      897.81      926.65     44.40 o 
 -11  10   5        2.06        0.00     15.76 o 
 -10  10   5       34.76       23.56     22.77 o 
  -9  10   5      242.60      228.53     37.15 o 
  -8  10   5      200.57      222.46     37.72 o 
  -7  10   5      262.93      327.98     41.56 o 
  -6  10   5        3.52        3.40     13.37 o 
  -4  10   5        0.68        0.00     12.07 o 
  -3  10   5      657.77      665.00     31.59 o 
  -2  10   5     1095.15     1207.82     44.62 o 
 -10  11   5      341.07      448.17     55.65 o 
  -9  11   5      854.11      849.63     62.43 o 
  -8  11   5      973.19     1109.89     69.94 o 
  -7  11   5        7.14       14.46     16.84 o 
  -6  11   5      121.18      117.81     29.92 o 
  -5  11   5       24.75       33.25     21.47 o 
   1 -12   6      388.57      369.90     49.36 o 
   2 -12   6      137.91      204.97     40.33 o 
   3 -12   6      353.51      355.52     48.79 o 
   4 -12   6      188.44      166.66     36.50 o 
   5 -12   6       66.80       42.28     22.55 o 
  -1 -11   6      481.84      554.99     48.79 o 
   0 -11   6      150.82      209.59     38.81 o 
   1 -11   6      207.63      220.00     36.42 o 
   2 -11   6      142.06      109.28     29.27 o 
   3 -11   6       47.18        9.18     17.42 o 
   4 -11   6       57.53       31.51     18.65 o 
   5 -11   6      359.40      353.71     46.18 o 
   6 -11   6      295.61      383.27     48.14 o 
  -3 -10   6      979.46     1002.84     44.04 o 
  -2 -10   6      960.94     1035.19     42.99 o 
  -1 -10   6     1290.20     1235.31     45.92 o 
   0 -10   6      319.46      370.84     44.23 o 
   1 -10   6        9.07        0.00     14.82 o 
   2 -10   6        2.49        1.16     14.60 o 
   3 -10   6     1445.72     1405.41     73.63 o 
   4 -10   6     2284.41     2209.88     91.83 o 
   5 -10   6      190.66      133.06     29.05 o 
   6 -10   6      435.30      414.00     55.00 o 
   7 -10   6      197.20      168.31     55.32 o 
  -4  -9   6       44.18       54.28     21.75 o 
  -3  -9   6      107.88       90.40     17.62 o 
  -2  -9   6      236.38      196.66     38.31 o 
  -1  -9   6       65.68       58.74     14.59 o 
   0  -9   6      153.82      166.55     19.10 o 
   1  -9   6      351.69      383.63     37.72 o 
   2  -9   6     3151.33     3378.23    110.69 o 
   3  -9   6      238.91      306.44     39.68 o 
   4  -9   6      189.24       95.33     23.56 o 
   5  -9   6      109.92       80.87     51.24 o 
   6  -9   6        0.42        0.00      9.89 o 
   7  -9   6        9.95        5.34     12.52 o 
   8  -9   6        1.63       17.85     21.39 o 
  -5  -8   6      710.48      760.04     54.62 o 
  -4  -8   6      821.38      805.38     37.08 o 
  -3  -8   6        2.46        0.00      9.01 o 
  -2  -8   6        2.56        0.00      6.84 o 
  -1  -8   6     1100.56     1160.83     39.29 o 
   0  -8   6     4051.80     4016.27     73.78 o 
   1  -8   6     3676.64     3682.27    109.46 o 
   2  -8   6      345.08      370.11     34.83 o 
   3  -8   6      932.84      957.56     35.17 o 
   4  -8   6        2.00        0.00      8.30 o 
   5  -8   6       82.73       66.39     15.00 o 
   6  -8   6      776.42      774.00     36.39 o 
   7  -8   6      825.06      840.53     58.24 o 
   8  -8   6      263.69      276.23     45.53 o 
  -6  -7   6      333.51      291.12     41.63 o 
  -5  -7   6      597.70      546.97     30.56 o 
  -4  -7   6       53.64       35.85     17.67 o 
  -3  -7   6      743.89      727.55     42.03 o 
  -2  -7   6      698.50      687.34     42.11 o 
  -1  -7   6       17.28       28.57     15.21 o 
   0  -7   6      969.72     1003.31     32.79 o 
   1  -7   6        6.36        0.00      5.60 o 
   2  -7   6       15.19        6.02      7.41 o 
   3  -7   6       10.71        8.05      8.35 o 
   4  -7   6      536.37      527.61     26.75 o 
   5  -7   6     1333.03     1347.79     44.19 o 
   6  -7   6      143.62      132.65     39.97 o 
   7  -7   6       18.80       21.18     18.79 o 
   8  -7   6        1.12        0.00     20.24 o 
  -7  -6   6       11.78        0.00     15.61 o 
  -6  -6   6       16.79        0.00     14.82 o 
  -5  -6   6      569.71      542.61     28.81 o 
  -4  -6   6      642.79      707.85     31.60 o 
  -3  -6   6      679.37      734.83     30.59 o 
  -2  -6   6      952.14      973.82     57.22 o 
  -1  -6   6      248.76      237.66     17.27 o 
   0  -6   6      216.39      164.43     18.83 o 
   1  -6   6     1104.36     1072.83     24.15 o 
   2  -6   6     4621.61     4680.30     56.76 o 
   3  -6   6     2739.86     2774.92     58.76 o 
   4  -6   6     1126.78     1134.87     38.31 o 
   5  -6   6     1068.15     1130.72     39.56 o 
   6  -6   6        1.41        0.00     13.59 o 
   7  -6   6      497.77      435.52     43.08 o 
   8  -6   6      118.43       99.31     29.49 o 
  -8  -5   6       16.92       11.93     17.06 o 
  -7  -5   6      229.58      240.09     36.42 o 
  -6  -5   6      155.83      178.17     26.60 o 
  -5  -5   6       63.94       70.93     14.61 o 
  -4  -5   6     2059.81     2100.70     51.95 o 
  -3  -5   6      519.42      503.95     24.27 o 
  -2  -5   6       29.17       16.70      7.57 o 
  -1  -5   6       12.65        0.76      5.40 o 
   0  -5   6     2502.69     2516.37     36.73 o 
   1  -5   6     1447.46     1452.24     27.80 o 
   2  -5   6      635.16      657.83     18.84 o 
   3  -5   6      591.87      558.01     18.17 o 
   4  -5   6      149.67      130.62     19.70 o 
   5  -5   6      350.89      350.76     22.20 o 
   6  -5   6      324.28      372.79     43.15 o 
   7  -5   6       66.88       58.54     23.56 o 
   8  -5   6      406.95      428.00     53.63 o 
  -9  -4   6      189.03      204.68     36.71 o 
  -8  -4   6      940.73      980.41     59.75 o 
  -7  -4   6     2531.82     2571.44     92.12 o 
  -6  -4   6     2879.56     2811.90     90.75 o 
  -5  -4   6      757.43      741.67     39.75 o 
  -4  -4   6      247.03      242.97     22.29 o 
  -3  -4   6      191.90      188.57     16.94 o 
  -2  -4   6     6660.86     6586.39     88.85 o 
  -1  -4   6     3491.73     3407.92     41.52 o 
   0  -4   6     3569.52     3508.37     51.46 o 
   1  -4   6     4439.98     4398.77     52.78 o 
   2  -4   6      145.56      169.42     17.03 o 
   3  -4   6      584.76      601.09     22.65 o 
   4  -4   6      844.53      842.48     40.21 o 
   5  -4   6     2435.29     2358.58     88.58 o 
   6  -4   6       70.93       90.92     24.93 o 
   7  -4   6      984.89      879.76     61.85 o 
   8  -4   6      168.27      111.37     30.72 o 
  -9  -3   6       87.81       79.86     25.22 o 
  -8  -3   6      382.69      458.15     40.04 o 
  -7  -3   6       84.51       75.74     20.31 o 
  -6  -3   6       76.99       53.41     15.68 o 
  -5  -3   6        6.55        9.25      6.99 o 
  -4  -3   6     1253.54     1218.14     35.86 o 
  -3  -3   6     2058.52     2035.25     44.54 o 
  -2  -3   6     9251.27     9428.68    133.96 o 
  -1  -3   6    12166.98    11785.36     99.75 o 
   0  -3   6      407.09      330.84     12.72 o 
   1  -3   6     2211.88     2237.29     35.41 o 
   2  -3   6       99.33       79.95     17.07 o 
   3  -3   6      810.36      800.73     22.08 o 
   4  -3   6      293.60      284.10     18.68 o 
   5  -3   6      222.47      214.72     32.95 o 
   6  -3   6     1535.69     1578.46     77.89 o 
   7  -3   6      166.00      174.40     34.33 o 
 -10  -2   6      184.36      215.81     37.65 o 
  -9  -2   6       24.31       24.28     17.42 o 
  -8  -2   6      141.04      102.99     22.84 o 
  -7  -2   6        7.63       14.24     12.21 o 
  -6  -2   6     1016.08     1000.71     47.98 o 
  -5  -2   6     1747.28     1823.43     33.93 o 
  -4  -2   6     5193.61     5455.49     89.54 o 
  -3  -2   6     6983.58     7046.44     90.92 o 
  -2  -2   6      404.11      384.57     17.74 o 
  -1  -2   6       42.13       39.04     10.72 o 
   0  -2   6      102.63       68.00      7.65 o 
   1  -2   6     8271.68     8604.35     82.79 o 
   2  -2   6     3428.86     3580.82     48.04 o 
   3  -2   6     1500.31     1452.61     29.78 o 
   4  -2   6      773.77      760.07     30.79 o 
   5  -2   6       15.50        4.19      7.22 o 
   6  -2   6      283.04      217.18     37.15 o 
   7  -2   6      321.95      387.03     48.64 o 
 -11  -1   6      450.24      464.65     43.58 o 
 -10  -1   6      397.41      366.79     36.28 o 
  -9  -1   6       50.95       41.12     17.49 o 
  -8  -1   6        0.42        0.43      9.68 o 
  -7  -1   6       62.34       59.55     18.14 o 
  -6  -1   6      894.95      912.40     32.01 o 
  -5  -1   6      358.80      314.49     14.49 o 
  -4  -1   6       15.46        5.34      4.01 o 
  -3  -1   6        0.36        2.60      6.36 o 
  -2  -1   6      151.22      164.67     12.60 o 
  -1  -1   6      397.28      338.09     12.82 o 
   0  -1   6     1302.61     1297.57     25.99 o 
   1  -1   6     4558.24     4585.84     55.10 o 
   2  -1   6     3068.22     3227.49     45.46 o 
   3  -1   6       21.48       14.13      6.93 o 
   4  -1   6        0.02        0.95      5.82 o 
   5  -1   6      269.49      287.20     19.76 o 
   6  -1   6      592.31      643.00     25.81 o 
   7  -1   6      111.97       74.52     29.49 o 
 -11   0   6       51.64       26.89     21.25 o 
 -10   0   6      332.13      332.68     33.61 o 
  -9   0   6      427.33      433.00     35.63 o 
  -8   0   6     1570.16     1620.63     69.18 o 
  -7   0   6     2771.07     2798.05     52.81 o 
  -6   0   6      837.74      861.55     26.03 o 
  -5   0   6      539.22      557.37     19.47 o 
  -4   0   6      262.14      242.69     19.59 o 
  -3   0   6      757.60      658.20     30.79 o 
  -2   0   6     3816.29     4001.34     84.25 o 
  -1   0   6     7920.68     7788.09     93.34 o 
   0   0   6     2719.09     2891.76     52.64 o 
   1   0   6       36.73       49.60     12.94 o 
   2   0   6       39.06       22.25      6.21 o 
   3   0   6     1684.08     1670.07     39.53 o 
   4   0   6     2787.63     2767.61     50.24 o 
   5   0   6     1028.59     1047.17     32.28 o 
   6   0   6      450.58      492.22     24.00 o 
 -11   1   6       79.80       82.54     23.78 o 
 -10   1   6      179.85      260.76     32.81 o 
  -9   1   6     1331.43     1339.85     45.09 o 
  -8   1   6     2098.62     2114.86     48.24 o 
  -7   1   6     2012.15     1921.65     42.67 o 
  -6   1   6      393.68      370.24     25.73 o 
  -5   1   6        0.82        0.00      4.99 o 
  -4   1   6      300.71      370.84     23.56 o 
  -3   1   6     5538.04     5793.53    107.66 o 
  -2   1   6     5336.25     5510.80    104.70 o 
  -1   1   6      692.70      615.41     32.02 o 
   0   1   6      283.95      266.56     16.34 o 
   1   1   6      887.99      857.89     26.59 o 
   2   1   6      991.72     1019.61     27.48 o 
   3   1   6      611.89      603.38     22.77 o 
   4   1   6     1340.83     1373.08     36.55 o 
   5   1   6     1138.59     1168.98     35.56 o 
   6   1   6      167.63      128.18     21.12 o 
 -10   2   6      351.28      371.53     43.40 o 
  -9   2   6      186.75      156.97     36.28 o 
  -8   2   6      657.87      614.91     25.26 o 
  -7   2   6      732.95      681.87     24.99 o 
  -6   2   6     1071.64     1076.27     30.02 o 
  -5   2   6     2887.03     2756.05     68.21 o 
  -4   2   6     1079.12     1103.75     41.55 o 
  -3   2   6      685.91      708.28     33.53 o 
  -2   2   6      494.47      484.89     28.33 o 
  -1   2   6      135.24       99.96     17.35 o 
   0   2   6      888.77      843.27     23.20 o 
   1   2   6     1202.23     1195.44     29.62 o 
   2   2   6     3077.41     3065.69     51.84 o 
   3   2   6      590.88      538.65     22.84 o 
   4   2   6        6.51        0.00      7.87 o 
   5   2   6       19.41       13.68      9.95 o 
 -11   3   6      267.25      308.90     38.66 o 
 -10   3   6       29.27       27.57     11.28 o 
  -9   3   6       10.98       12.79      8.27 o 
  -8   3   6      528.29      524.61     23.27 o 
  -7   3   6      952.56      926.01     29.27 o 
  -6   3   6     1196.92     1225.09     60.69 o 
  -5   3   6     1262.60     1208.16     43.86 o 
  -4   3   6     3434.86     3588.70     81.72 o 
  -3   3   6      842.95      935.76     40.03 o 
  -2   3   6       66.12       46.47     13.30 o 
  -1   3   6      329.21      310.56     25.44 o 
   0   3   6     1416.45     1408.99     59.07 o 
   1   3   6      413.60      433.09     19.11 o 
   2   3   6      530.93      483.57     21.44 o 
   3   3   6        1.45        0.00      8.00 o 
   4   3   6      663.94      604.34     27.07 o 
   5   3   6      237.74      304.04     35.31 o 
 -12   4   6       24.52        3.90     19.15 o 
 -11   4   6       29.69       37.65     17.13 o 
 -10   4   6       86.70      109.93     23.42 o 
  -9   4   6      474.75      427.14     22.62 o 
  -8   4   6      172.53      199.89     17.47 o 
  -7   4   6      145.40      120.32     23.49 o 
  -6   4   6        7.82        3.38      5.50 o 
  -5   4   6     2309.05     2263.21     63.80 o 
  -4   4   6     4453.88     4506.97     97.04 o 
  -3   4   6     1542.96     1505.34     54.26 o 
  -2   4   6     2557.87     2517.83     74.93 o 
  -1   4   6      379.02      383.19     27.97 o 
   0   4   6        0.83        0.00      6.26 o 
   1   4   6      199.12      155.34     17.67 o 
   2   4   6      182.82      135.99     14.92 o 
   3   4   6      165.79      186.80     18.96 o 
   4   4   6      282.85      337.10     33.01 o 
 -12   5   6       81.36       94.61     28.04 o 
 -11   5   6      410.63      414.56     40.40 o 
 -10   5   6      405.58      411.31     37.29 o 
  -9   5   6      152.23      186.83     28.91 o 
  -8   5   6      372.76      378.14     20.32 o 
  -7   5   6        0.93        0.00      5.43 o 
  -6   5   6      163.64      157.19     18.03 o 
  -5   5   6     3970.13     4153.80     93.86 o 
  -4   5   6     2530.47     2479.61     71.60 o 
  -3   5   6      732.58      734.82     39.45 o 
  -2   5   6     1906.39     1899.15     44.20 o 
  -1   5   6     2032.88     1888.41     46.84 o 
   0   5   6       22.61       21.13      9.03 o 
   1   5   6      698.74      646.01     30.95 o 
   2   5   6      173.55      169.08     31.00 o 
   3   5   6      782.65      848.15     39.77 o 
 -12   6   6       96.31      118.46     31.65 o 
 -11   6   6      727.73      638.83     48.79 o 
 -10   6   6       98.37      106.68     24.28 o 
  -9   6   6      147.23      131.54     25.22 o 
  -8   6   6      309.49      288.01     30.28 o 
  -7   6   6        3.08        0.00      6.57 o 
  -6   6   6      352.65      378.96     21.15 o 
  -5   6   6      146.42      174.40     22.48 o 
  -4   6   6       74.18      100.61     18.79 o 
  -3   6   6      172.81      127.49     23.20 o 
  -2   6   6     1932.72     1877.59     46.80 o 
  -1   6   6     1538.02     1609.94     45.41 o 
   0   6   6     1661.24     1761.65     83.27 o 
   1   6   6      913.16      972.43     65.03 o 
   2   6   6       47.96       16.85     12.83 o 
 -12   7   6      693.10      694.19     54.71 o 
 -11   7   6       30.10       26.09     19.66 o 
 -10   7   6       11.06        0.00     14.02 o 
  -9   7   6      725.74      702.94     48.71 o 
  -8   7   6     2231.06     2411.40     89.74 o 
  -7   7   6      680.76      707.84     44.63 o 
  -6   7   6      133.78      140.50     21.76 o 
  -5   7   6      496.27      551.16     35.12 o 
  -4   7   6      159.72      181.34     25.37 o 
  -3   7   6      160.82      207.50     27.90 o 
  -2   7   6      311.37      322.19     20.96 o 
  -1   7   6      617.44      686.87     67.76 o 
   0   7   6      203.62      209.82     40.47 o 
   1   7   6      329.49      366.65     31.37 o 
 -12   8   6      407.26      447.95     52.90 o 
 -11   8   6       31.02        6.87     17.06 o 
 -10   8   6      215.91      228.17     37.51 o 
  -9   8   6      445.14      433.86     40.84 o 
  -8   8   6      707.00      671.14     48.79 o 
  -7   8   6       36.57       34.55     17.78 o 
  -6   8   6      157.56      135.40     41.05 o 
  -5   8   6        1.16       13.23     12.94 o 
  -4   8   6      157.82      163.70     26.74 o 
  -3   8   6      249.01      250.42     21.60 o 
  -2   8   6       14.00        0.00      8.42 o 
  -1   8   6       25.24        7.65     11.39 o 
   0   8   6       60.19       56.30     15.86 o 
 -11   9   6      191.17      232.36     40.33 o 
 -10   9   6      192.52      171.51     34.54 o 
  -9   9   6       49.33       24.50     18.00 o 
  -8   9   6        7.69       19.44     18.07 o 
  -7   9   6      312.44      328.49     43.08 o 
  -6   9   6     1893.64     1985.17     86.27 o 
  -5   9   6     2449.92     2554.60     85.19 o 
  -4   9   6     1416.29     1439.66     65.53 o 
  -3   9   6      777.88      779.53     33.48 o 
  -2   9   6        1.30        0.00      9.41 o 
  -1   9   6      188.04      135.97     20.56 o 
 -10  10   6       43.67       29.34     22.84 o 
  -9  10   6      190.22      240.45     39.47 o 
  -8  10   6      770.45      798.77     57.73 o 
  -7  10   6      550.28      547.26     47.49 o 
  -6  10   6      185.55      229.76     36.57 o 
  -4  10   6       24.00       13.73     17.06 o 
  -3  10   6       18.25        0.00     11.80 o 
  -9  11   6      358.78      462.63     55.87 o 
  -8  11   6      371.07      445.71     52.40 o 
  -7  11   6      144.71      245.58     41.27 o 
  -6  11   6       32.26       54.21     24.57 o 
   2 -12   7     1025.22     1047.82     71.03 o 
   3 -12   7     1545.94     1532.58     86.05 o 
  -1 -11   7       80.18       73.36     26.31 o 
   0 -11   7      216.29      209.30     39.39 o 
   1 -11   7       74.92       60.85     26.52 o 
   2 -11   7       99.16       84.78     27.39 o 
   3 -11   7      257.76      267.19     41.85 o 
   4 -11   7        0.29        0.00     17.35 o 
   5 -11   7      213.45      235.68     42.07 o 
  -3 -10   7      258.08      272.03     28.23 o 
  -2 -10   7      730.93      733.27     57.82 o 
  -1 -10   7      577.32      637.46     51.10 o 
   0 -10   7      231.62      253.54     38.59 o 
   1 -10   7      169.57      183.29     35.34 o 
   2 -10   7       42.48       57.02     24.36 o 
   3 -10   7      986.40      871.60     59.75 o 
   4 -10   7      963.10      973.40     63.80 o 
   5 -10   7     1767.54     1769.42     86.05 o 
   6 -10   7      848.97      786.55     58.02 o 
  -4  -9   7      486.40      495.09     31.86 o 
  -3  -9   7      433.86      404.27     28.44 o 
  -2  -9   7      587.00      629.26     52.69 o 
  -1  -9   7      920.90      840.18     36.20 o 
   0  -9   7       25.94       26.02     17.27 o 
   1  -9   7       70.48       42.14     20.53 o 
   2  -9   7      798.43      797.97     53.47 o 
   3  -9   7      120.06      164.20     30.86 o 
   4  -9   7       47.48       47.05     21.25 o 
   5  -9   7       90.43       99.52     45.10 o 
   6  -9   7       93.15       84.27     35.81 o 
   7  -9   7      115.83      135.08     34.26 o 
  -5  -8   7      924.68     1064.67     44.94 o 
  -4  -8   7     1339.55     1299.15     47.66 o 
  -3  -8   7      711.84      680.85     33.56 o 
  -2  -8   7      105.86       83.13     24.75 o 
  -1  -8   7       40.64       15.15     10.24 o 
   0  -8   7      691.42      702.59     30.07 o 
   1  -8   7     3840.87     4004.23    118.21 o 
   2  -8   7      404.53      424.53     37.22 o 
   3  -8   7      556.65      460.68     39.32 o 
   4  -8   7       32.01       29.08     12.19 o 
   5  -8   7      537.76      546.30     31.12 o 
   6  -8   7      565.74      554.30     32.26 o 
   7  -8   7      531.16      504.47     48.21 o 
  -7  -7   7       81.67       57.96     25.80 o 
  -6  -7   7       97.49      122.65     28.91 o 
  -5  -7   7      380.74      364.91     27.85 o 
  -4  -7   7       91.76       82.07     15.61 o 
  -3  -7   7       64.85       56.44     20.49 o 
  -2  -7   7       16.92       27.92     11.30 o 
  -1  -7   7     2014.48     1936.04     49.60 o 
   0  -7   7      176.68      171.49     17.70 o 
   1  -7   7       81.01       68.98     16.77 o 
   2  -7   7     1608.73     1627.48     44.52 o 
   3  -7   7      117.68      111.32     19.80 o 
   4  -7   7       89.75       73.09     14.33 o 
   5  -7   7       41.51       26.63     15.54 o 
   6  -7   7      142.71      183.29     35.12 o 
   7  -7   7       46.04       19.66     19.66 o 
  -7  -6   7      586.46      643.02     50.59 o 
  -6  -6   7       27.18       16.14     11.98 o 
  -5  -6   7      164.56      127.54     19.19 o 
  -4  -6   7     1047.73     1015.63     45.77 o 
  -3  -6   7     3229.08     3230.91     67.22 o 
  -2  -6   7     2310.24     2266.76     53.48 o 
  -1  -6   7      246.10      249.44     35.27 o 
   0  -6   7      217.59      181.13     15.44 o 
   1  -6   7      363.49      330.98     14.62 o 
   2  -6   7       99.81       84.54     22.98 o 
   3  -6   7      771.12      761.35     31.04 o 
   4  -6   7     3877.81     3893.56     75.80 o 
   5  -6   7     1453.04     1391.85     45.09 o 
   6  -6   7       94.41       93.67     26.24 o 
   7  -6   7        0.32        7.30     20.24 o 
  -8  -5   7      175.09      157.34     31.51 o 
  -7  -5   7        7.16       23.99     17.35 o 
  -6  -5   7       94.61       88.60     15.69 o 
  -5  -5   7     1001.42      984.07     37.62 o 
  -4  -5   7      481.06      506.98     26.62 o 
  -3  -5   7      804.23      800.44     88.77 o 
  -2  -5   7      324.29      266.78     17.64 o 
  -1  -5   7        0.81        0.00      5.35 o 
   0  -5   7      720.42      736.56     20.23 o 
   1  -5   7     2371.53     2383.86     45.79 o 
   2  -5   7     4094.40     4170.63     62.67 o 
   3  -5   7      836.99      835.05     32.18 o 
   4  -5   7      628.73      639.97     29.27 o 
   5  -5   7      384.47      414.06     38.74 o 
   6  -5   7       19.36       15.32     18.50 o 
   7  -5   7        1.83        0.00     16.48 o 
  -9  -4   7        9.34       10.05     20.81 o 
  -8  -4   7      880.68      880.27     56.29 o 
  -7  -4   7      973.25     1136.05     60.19 o 
  -6  -4   7      420.03      420.85     35.05 o 
  -5  -4   7     1406.27     1438.71     43.93 o 
  -4  -4   7     1525.58     1509.84     43.22 o 
  -3  -4   7       29.69       13.45     12.94 o 
  -2  -4   7      753.78      768.23     50.47 o 
  -1  -4   7     2789.19     2720.44     39.05 o 
   0  -4   7     7839.51     7980.49     81.17 o 
   1  -4   7     4522.01     4937.41     60.14 o 
   2  -4   7     1941.16     2002.81     36.68 o 
   3  -4   7      158.31      149.52     12.58 o 
   4  -4   7      840.38      811.55     50.65 o 
   5  -4   7       79.56       86.22     23.20 o 
   6  -4   7      555.91      708.21     54.35 o 
   7  -4   7     1159.11     1192.04     74.06 o 
 -10  -3   7        2.62        4.63     19.44 o 
  -9  -3   7       67.49       75.74     25.30 o 
  -8  -3   7      377.34      357.25     35.41 o 
  -7  -3   7     1806.46     1929.54     74.85 o 
  -6  -3   7      998.15     1027.74     51.88 o 
  -5  -3   7      538.47      500.55     24.84 o 
  -4  -3   7      713.37      649.54     26.83 o 
  -3  -3   7      665.74      698.36     27.12 o 
  -2  -3   7      904.20      896.78     31.18 o 
  -1  -3   7       54.39       45.46      8.96 o 
   0  -3   7     1950.54     2029.03     36.55 o 
   1  -3   7     1061.36     1135.69     26.50 o 
   2  -3   7       72.43       54.20      8.46 o 
   3  -3   7      124.67      118.65     11.78 o 
   4  -3   7       35.12       27.83     10.31 o 
   5  -3   7     1644.31     1711.48     79.91 o 
   6  -3   7      356.78      387.17     48.14 o 
   7  -3   7      182.45      177.72     36.86 o 
 -10  -2   7      387.24      378.50     38.66 o 
  -9  -2   7      990.07      977.02     57.30 o 
  -8  -2   7     1139.67     1106.93     56.94 o 
  -7  -2   7      425.00      442.97     35.56 o 
  -6  -2   7       27.66       25.15     12.79 o 
  -5  -2   7     1390.13     1416.90     54.41 o 
  -4  -2   7     1867.96     1857.51     35.20 o 
  -3  -2   7     1772.05     1729.65     47.54 o 
  -2  -2   7     1047.72      940.36     37.97 o 
  -1  -2   7        3.85        0.00      3.72 o 
   0  -2   7      541.74      513.54     17.50 o 
   1  -2   7       57.80       56.73      9.01 o 
   2  -2   7     2819.96     2705.52     43.79 o 
   3  -2   7       34.19       34.11     14.06 o 
   4  -2   7     1053.99     1116.60     47.98 o 
   5  -2   7      534.10      528.74     40.55 o 
   6  -2   7        3.63        4.05     16.62 o 
 -11  -1   7      285.79      322.41     43.29 o 
 -10  -1   7       37.33       45.53     20.67 o 
  -9  -1   7       12.42        5.35     14.02 o 
  -8  -1   7      182.78      160.95     26.16 o 
  -7  -1   7       60.96       45.39     15.25 o 
  -6  -1   7      451.91      429.18     18.51 o 
  -5  -1   7     2265.27     2366.97     45.12 o 
  -4  -1   7     7864.16     8191.48    144.36 o 
  -3  -1   7      597.93      496.02     29.27 o 
  -2  -1   7      907.96      886.71     28.08 o 
  -1  -1   7      214.16      201.31     11.20 o 
   0  -1   7      463.23      448.93     17.73 o 
   1  -1   7     1131.87     1208.58     27.51 o 
   2  -1   7      328.43      343.42     33.10 o 
   3  -1   7     2545.72     2685.64     62.14 o 
   4  -1   7       93.64       52.83     14.27 o 
   5  -1   7       30.99       21.04      9.44 o 
   6  -1   7       18.49       17.06     21.83 o 
 -11   0   7       36.51       32.38     19.80 o 
 -10   0   7       37.84       42.57     19.37 o 
  -9   0   7      239.77      245.66     32.88 o 
  -8   0   7      764.58      760.33     43.57 o 
  -7   0   7     1355.18     1351.95     35.88 o 
  -6   0   7     1682.74     1631.98     47.51 o 
  -5   0   7        1.37        0.00      4.18 o 
  -4   0   7      491.35      453.23     28.19 o 
  -3   0   7       33.61       48.64     12.58 o 
  -2   0   7    10354.08    10278.39    166.47 o 
  -1   0   7     4840.77     5059.56     74.84 o 
   0   0   7     2506.39     2414.17     50.82 o 
   1   0   7     2099.83     2069.62     72.04 o 
   2   0   7      118.62      104.68     20.67 o 
   3   0   7      303.32      248.78     20.64 o 
   4   0   7      311.36      302.69     25.50 o 
   5   0   7      636.50      634.28     26.90 o 
   6   0   7      132.84      118.95     17.25 o 
 -11   1   7        7.33       22.55     17.20 o 
 -10   1   7       32.40       22.26     16.04 o 
  -9   1   7      553.66      540.61     26.32 o 
  -8   1   7      649.14      671.15     26.81 o 
  -7   1   7      178.52      166.11     15.38 o 
  -6   1   7       62.81       69.29     21.57 o 
  -5   1   7      375.23      357.18     25.37 o 
  -4   1   7      491.76      432.06     27.32 o 
  -3   1   7     1910.60     1935.68     59.90 o 
  -2   1   7     4677.41     4546.21     98.92 o 
  -1   1   7     5134.83     5226.12    110.84 o 
   0   1   7      206.97      253.74     20.02 o 
   1   1   7      404.74      396.01     23.00 o 
   2   1   7      255.51      246.12     17.18 o 
   3   1   7      417.18      441.82     20.86 o 
   4   1   7      395.97      401.98     26.39 o 
   5   1   7      360.99      297.75     26.25 o 
 -11   2   7      274.33      354.07     38.66 o 
 -10   2   7      860.00      937.87     35.94 o 
  -9   2   7       85.18       49.69     11.66 o 
  -8   2   7      199.19      187.24     17.16 o 
  -7   2   7       91.32       59.49     10.12 o 
  -6   2   7      750.33      747.46     25.95 o 
  -5   2   7     1880.90     1903.81     59.25 o 
  -4   2   7     2451.97     2556.19     70.66 o 
  -3   2   7      910.14      939.30     41.98 o 
  -2   2   7       29.72       22.91      9.97 o 
  -1   2   7       43.64        9.97      9.25 o 
   0   2   7      868.23      818.48     31.92 o 
   1   2   7     1605.28     1609.25     36.78 o 
   2   2   7      272.23      297.81     20.13 o 
   3   2   7      143.26      137.95     15.61 o 
   4   2   7       79.66       73.37     13.74 o 
   5   2   7        0.00        0.00      9.34 o 
 -11   3   7      814.02      759.89     48.41 o 
 -10   3   7      495.85      452.22     24.99 o 
  -9   3   7      117.07      108.62     25.77 o 
  -8   3   7        0.24        0.00      6.18 o 
  -7   3   7       79.21       74.40     15.65 o 
  -6   3   7     2054.37     2066.28     99.71 o 
  -5   3   7     3684.71     3871.14     90.90 o 
  -4   3   7      419.25      430.39     29.13 o 
  -3   3   7       63.57       67.79     15.03 o 
  -2   3   7      169.76      158.35     22.69 o 
  -1   3   7      939.25      986.19     48.92 o 
   0   3   7      655.90      651.98     27.20 o 
   1   3   7      735.94      761.34     26.56 o 
   2   3   7      879.19      880.81     30.32 o 
   3   3   7        0.96        1.16      7.94 o 
   4   3   7       23.23        1.65      9.74 o 
 -12   4   7       69.90       20.02     20.31 o 
 -11   4   7       53.72       56.23     20.67 o 
 -10   4   7      316.22      300.01     31.73 o 
  -9   4   7      660.05      649.88     28.13 o 
  -8   4   7     1002.41      993.46     46.68 o 
  -7   4   7      323.49      315.87     27.39 o 
  -6   4   7       44.82       40.83     12.29 o 
  -5   4   7       13.75        2.96      8.74 o 
  -4   4   7      302.94      248.99     22.84 o 
  -3   4   7     1039.38     1034.46     47.98 o 
  -2   4   7      582.56      609.92     38.81 o 
  -1   4   7      595.86      645.19     41.34 o 
   0   4   7      452.84      399.05     34.58 o 
   1   4   7        9.20        0.00      7.58 o 
   2   4   7      363.52      349.64     41.30 o 
   3   4   7      465.78      489.39     25.66 o 
 -12   5   7        4.25        9.18     17.71 o 
 -11   5   7      137.61      130.24     28.04 o 
 -10   5   7      360.08      410.59     36.57 o 
  -9   5   7      852.15      842.37     31.72 o 
  -8   5   7      984.38      921.93     32.53 o 
  -7   5   7     1014.77     1070.55     34.72 o 
  -6   5   7       57.04       52.11     15.47 o 
  -5   5   7      481.05      435.60     30.57 o 
  -4   5   7      756.57      727.60     40.17 o 
  -3   5   7     2112.84     2203.89     75.22 o 
  -2   5   7      817.43      772.75     45.81 o 
  -1   5   7       10.66        9.51     10.48 o 
   0   5   7       24.03       14.05      9.84 o 
   1   5   7      588.64      565.37     56.67 o 
   2   5   7      543.98      648.43     34.60 o 
 -12   6   7      149.96      183.50     37.72 o 
 -11   6   7      149.82      116.36     28.04 o 
 -10   6   7       43.31       39.75     19.66 o 
  -9   6   7       44.99       53.41     19.51 o 
  -8   6   7      145.58      145.28     17.15 o 
  -7   6   7     1580.73     1580.81     49.57 o 
  -6   6   7     1900.71     1962.34     65.82 o 
  -5   6   7     1572.07     1593.77     60.98 o 
  -4   6   7      921.28      956.93     48.63 o 
  -3   6   7       39.90       39.82     16.33 o 
  -2   6   7       68.31       91.21     22.12 o 
  -1   6   7      527.47      475.43     57.97 o 
   0   6   7      509.14      436.97     27.37 o 
   1   6   7        3.27        0.00      9.34 o 
 -12   7   7      319.94      326.61     45.03 o 
 -11   7   7      190.55      205.48     35.27 o 
 -10   7   7        3.42        0.00     14.53 o 
  -9   7   7      179.85      195.94     33.46 o 
  -8   7   7     1176.49     1109.10     61.49 o 
  -7   7   7     1454.38     1424.99     43.76 o 
  -6   7   7     1495.00     1617.91     62.36 o 
  -5   7   7     1472.56     1565.09     63.29 o 
  -4   7   7     1392.03     1319.57     60.33 o 
  -3   7   7       29.79       30.36     16.98 o 
  -2   7   7      566.68      542.25     28.06 o 
  -1   7   7      731.42      750.99     34.93 o 
   0   7   7     1337.68     1339.62     52.38 o 
 -12   8   7        2.49        0.00     18.79 o 
 -11   8   7        1.90       13.66     20.31 o 
 -10   8   7        6.81        4.41     14.74 o 
  -9   8   7      152.10      154.38     30.79 o 
  -8   8   7       34.11       18.21     16.62 o 
  -7   8   7       43.08       23.42     16.55 o 
  -6   8   7       82.06       85.14     20.96 o 
  -5   8   7      585.25      588.60     41.05 o 
  -4   8   7     1559.26     1470.44     66.76 o 
  -3   8   7      687.24      720.93     49.29 o 
  -2   8   7      806.16      851.44     36.92 o 
  -1   8   7      362.96      417.77     32.44 o 
 -11   9   7      259.69      298.93     47.12 o 
 -10   9   7      439.29      508.31     48.86 o 
  -9   9   7      282.18      354.72     46.91 o 
  -8   9   7      354.20      412.32     48.06 o 
  -7   9   7       67.89       53.99     21.54 o 
  -6   9   7       83.04       75.31     22.04 o 
  -5   9   7      339.91      389.99     35.77 o 
  -4   9   7      993.87      969.79     56.86 o 
  -3   9   7      210.53      258.45     38.52 o 
  -2   9   7       56.60       85.06     17.04 o 
 -10  10   7      132.26      122.29     32.09 o 
  -9  10   7       27.82       53.05     23.56 o 
  -8  10   7       14.01       10.26     17.71 o 
  -7  10   7        3.00        0.00     15.69 o 
  -5  10   7       12.54        0.00     16.12 o 
  -4  10   7      107.84      117.45     27.10 o 
  -1 -11   8      206.64      288.95     46.33 o 
   0 -11   8       59.97       65.48     27.68 o 
   1 -11   8      124.87      149.39     33.39 o 
   2 -11   8      507.79      569.45     52.11 o 
   3 -11   8       15.90       11.06     18.36 o 
   4 -11   8       31.03        3.90     18.29 o 
  -3 -10   8      424.56      464.86     31.66 o 
  -2 -10   8      782.78      810.51     39.56 o 
  -1 -10   8     1325.40     1428.96     78.25 o 
   0 -10   8     1636.46     1746.37     86.13 o 
   1 -10   8      283.19      286.06     43.22 o 
   2 -10   8      444.97      412.61     42.57 o 
   3 -10   8       63.34        5.78     16.98 o 
   4 -10   8      642.88      588.24     51.24 o 
   5 -10   8      592.37      560.13     49.58 o 
  -4  -9   8       21.87        8.04     12.00 o 
  -3  -9   8      114.51      127.71     34.07 o 
  -2  -9   8      583.45      550.37     30.84 o 
  -1  -9   8      435.95      422.37     26.99 o 
   0  -9   8      223.82      216.31     36.13 o 
   1  -9   8        0.15        0.00     13.59 o 
   2  -9   8      233.41      271.17     38.88 o 
   3  -9   8      194.58      225.14     36.50 o 
   4  -9   8      616.10      614.62     48.79 o 
   5  -9   8      520.28      439.86     41.99 o 
   6  -9   8       63.80       37.46     17.38 o 
  -5  -8   8      593.45      620.86     35.68 o 
  -4  -8   8      566.16      584.54     33.09 o 
  -3  -8   8      154.14      131.07     22.37 o 
  -2  -8   8      448.08      440.31     26.75 o 
  -1  -8   8       60.74       31.71     11.20 o 
   0  -8   8     3378.33     3300.77    109.68 o 
   1  -8   8     3053.22     3193.26    107.59 o 
   2  -8   8     2418.55     2289.00     89.96 o 
   3  -8   8     1252.05     1196.31     63.94 o 
   4  -8   8      445.98      438.11     49.40 o 
   5  -8   8      180.09      204.79     24.40 o 
   6  -8   8      163.85      156.98     33.82 o 
  -6  -7   8      350.85      405.54     30.56 o 
  -5  -7   8      665.83      657.33     34.97 o 
  -4  -7   8      633.69      600.87     31.55 o 
  -3  -7   8       66.09       43.43     12.12 o 
  -2  -7   8       22.20        9.76      9.83 o 
  -1  -7   8      702.76      709.23     30.88 o 
   0  -7   8       77.05       81.13     25.01 o 
   1  -7   8      658.22      610.49     44.09 o 
   2  -7   8      292.50      307.17     37.80 o 
   3  -7   8      253.00      201.50     22.04 o 
   4  -7   8       91.46       83.98     29.63 o 
   5  -7   8      233.30      348.14     43.66 o 
   6  -7   8      141.16      139.41     32.59 o 
  -7  -6   8      765.66      753.10     55.27 o 
  -6  -6   8      432.40      400.27     27.63 o 
  -5  -6   8      112.39       86.55     16.24 o 
  -4  -6   8      130.58      107.57     19.26 o 
  -3  -6   8      946.50     1032.17     65.10 o 
  -2  -6   8     3804.26     3691.68    109.07 o 
  -1  -6   8      171.47      154.37     16.98 o 
   0  -6   8      580.48      572.39     25.70 o 
   1  -6   8      253.41      224.00     29.96 o 
   2  -6   8      353.53      330.76     21.45 o 
   3  -6   8     2691.79     2709.54     62.92 o 
   4  -6   8     2094.55     2132.04     57.26 o 
   5  -6   8     1526.72     1640.88     79.05 o 
   6  -6   8      453.80      495.22     47.27 o 
  -8  -5   8      322.67      314.10     41.78 o 
  -7  -5   8        5.31       10.99     14.38 o 
  -6  -5   8        6.72        5.10      9.50 o 
  -5  -5   8       73.43      110.12     39.61 o 
  -4  -5   8     2085.23     2084.68     89.78 o 
  -3  -5   8     2593.54     2450.70     86.34 o 
  -2  -5   8      904.87      899.66     32.71 o 
  -1  -5   8     2923.48     2942.52     59.67 o 
   0  -5   8      334.89      302.53     14.64 o 
   1  -5   8       26.63       14.21      6.72 o 
   2  -5   8       24.00        8.13      6.65 o 
   3  -5   8      356.06      361.67     22.95 o 
   4  -5   8      345.03      349.30     35.56 o 
   5  -5   8      232.06      208.44     33.89 o 
   6  -5   8       28.49       15.90     19.51 o 
  -9  -4   8        6.13        3.04     16.41 o 
  -8  -4   8      217.58      202.22     33.68 o 
  -7  -4   8      197.46      203.38     31.15 o 
  -6  -4   8     1167.94     1195.58     59.32 o 
  -5  -4   8     1768.83     1729.54     49.43 o 
  -4  -4   8     1178.98     1240.68     40.11 o 
  -3  -4   8     1886.82     1943.38     49.22 o 
  -2  -4   8       80.23       64.84     12.07 o 
  -1  -4   8      224.14      196.91     12.39 o 
   0  -4   8     1184.76     1217.09     28.41 o 
   1  -4   8     5160.35     5215.80     65.89 o 
   2  -4   8     1920.26     1956.83     38.64 o 
   3  -4   8       49.44       45.35     13.41 o 
   4  -4   8       13.26       14.96     18.21 o 
   5  -4   8      238.61      284.40     39.83 o 
   6  -4   8      523.98      536.78     49.15 o 
 -10  -3   8       32.70       58.18     23.20 o 
  -9  -3   8        8.69        6.58     15.54 o 
  -8  -3   8      426.46      434.80     38.23 o 
  -7  -3   8      362.01      388.26     36.21 o 
  -6  -3   8      241.13      275.44     32.23 o 
  -5  -3   8     1153.39     1169.50     65.79 o 
  -4  -3   8      494.13      493.87     24.66 o 
  -3  -3   8        8.52        0.00      5.66 o 
  -2  -3   8      100.12       92.19     13.06 o 
  -1  -3   8     5095.81     5198.44     64.94 o 
   0  -3   8     4424.67     4495.31     58.97 o 
   1  -3   8     1646.42     1666.59     34.84 o 
   2  -3   8      928.91      907.65     26.20 o 
   3  -3   8       24.58       11.50      8.92 o 
   4  -3   8       33.04       16.55     15.39 o 
   5  -3   8       41.97       22.91     20.02 o 
   6  -3   8      157.94      192.32     38.23 o 
 -10  -2   8       99.91       73.21     26.45 o 
  -9  -2   8      152.10      155.32     28.84 o 
  -8  -2   8      724.08      669.62     45.53 o 
  -7  -2   8      838.94      858.30     48.63 o 
  -6  -2   8        1.34       11.35     10.62 o 
  -5  -2   8      342.65      326.68     27.46 o 
  -4  -2   8      673.99      667.89     37.07 o 
  -3  -2   8     3054.12     3116.84     60.42 o 
  -2  -2   8      706.73      699.36     27.15 o 
  -1  -2   8      646.60      667.71     20.76 o 
   0  -2   8      542.88      557.22     19.72 o 
   1  -2   8      815.62      807.41     33.08 o 
   2  -2   8      324.72      353.79     21.67 o 
   3  -2   8      289.25      314.90     21.88 o 
   4  -2   8     3535.93     3520.44     77.77 o 
   5  -2   8      434.60      442.75     44.31 o 
   6  -2   8        0.54       10.48     19.44 o 
 -11  -1   8       13.58       14.53     18.57 o 
 -10  -1   8       70.17       69.74     22.77 o 
  -9  -1   8      292.62      279.20     35.41 o 
  -8  -1   8      358.32      306.01     30.35 o 
  -7  -1   8      461.87      410.23     32.74 o 
  -6  -1   8        4.23        0.00      8.53 o 
  -5  -1   8      759.29      794.80     24.81 o 
  -4  -1   8      278.33      273.99     24.07 o 
  -3  -1   8      310.33      304.28     24.65 o 
  -2  -1   8      638.51      682.91     36.42 o 
  -1  -1   8      137.97      131.51     13.82 o 
   0  -1   8      167.99      177.57     16.78 o 
   1  -1   8      203.22      215.37     19.22 o 
   2  -1   8     2909.40     3000.35     66.18 o 
   3  -1   8     1863.75     1921.22     55.16 o 
   4  -1   8      528.33      562.45     32.54 o 
   5  -1   8      201.84      182.29     25.38 o 
 -11   0   8      109.75      120.05     26.74 o 
 -10   0   8       39.21       27.25     16.19 o 
  -9   0   8      235.07      240.96     31.87 o 
  -8   0   8      501.12      453.95     34.47 o 
  -7   0   8      632.56      580.84     23.83 o 
  -6   0   8      379.38      356.43     17.92 o 
  -5   0   8      503.13      489.80     31.73 o 
  -4   0   8      368.01      288.88     24.00 o 
  -3   0   8      189.87      185.16     23.27 o 
  -2   0   8      392.12      397.50     28.62 o 
  -1   0   8     2093.11     1993.54     46.80 o 
   0   0   8      623.40      577.40     37.98 o 
   1   0   8     1138.94     1192.72     39.97 o 
   2   0   8      314.10      297.49     23.63 o 
   3   0   8        6.38        0.00      8.86 o 
   4   0   8      427.84      385.34     29.52 o 
   5   0   8       76.86       68.21     20.89 o 
 -11   1   8       16.60        2.10     15.25 o 
 -10   1   8      183.13      201.93     30.21 o 
  -9   1   8      888.75      937.42     50.14 o 
  -8   1   8     1556.89     1539.54     41.54 o 
  -7   1   8     3167.41     3128.34     58.96 o 
  -6   1   8      254.16      252.92     20.17 o 
  -5   1   8      985.69      991.39     44.44 o 
  -4   1   8     1523.84     1601.58     57.23 o 
  -3   1   8      138.63      133.63     20.02 o 
  -2   1   8     1837.44     1823.97     63.22 o 
  -1   1   8      419.40      487.56     33.46 o 
   0   1   8     2924.56     2819.63     62.44 o 
   1   1   8      233.41      223.49     21.67 o 
   2   1   8      192.42      196.35     43.11 o 
   3   1   8      114.27      113.00     18.49 o 
   4   1   8      217.10      243.87     20.93 o 
 -11   2   8      260.10      241.32     35.05 o 
 -10   2   8      732.25      681.25     44.16 o 
  -9   2   8     1029.26     1057.77     35.84 o 
  -8   2   8      295.82      256.48     22.98 o 
  -7   2   8      126.07      128.63     14.34 o 
  -6   2   8       26.47       37.73     14.17 o 
  -5   2   8     2782.73     2748.53     77.17 o 
  -4   2   8     1621.30     1607.21     58.89 o 
  -3   2   8     1683.34     1746.95     62.36 o 
  -2   2   8     1656.55     1648.40     61.85 o 
  -1   2   8       16.95        4.26      9.18 o 
   0   2   8      121.74      101.83     22.12 o 
   1   2   8        1.09        0.00      7.91 o 
   2   2   8      705.66      696.74     26.97 o 
   3   2   8      451.62      470.85     25.74 o 
   4   2   8        3.97        0.00     10.06 o 
 -11   3   8      232.19      266.62     24.98 o 
 -10   3   8       94.58       92.72     32.56 o 
  -9   3   8       54.05       32.32     11.06 o 
  -8   3   8       77.04       51.36     11.01 o 
  -7   3   8      161.45      142.59     15.28 o 
  -6   3   8     2023.27     2081.70     66.98 o 
  -5   3   8     1509.04     1488.79     57.30 o 
  -4   3   8     1591.83     1598.11     60.19 o 
  -3   3   8      634.16      679.52     39.97 o 
  -2   3   8       93.40       97.35     20.17 o 
  -1   3   8       29.16        9.32     11.93 o 
   0   3   8      534.81      498.83     40.40 o 
   1   3   8      467.61      480.77     50.09 o 
   2   3   8      516.27      539.08     25.25 o 
   3   3   8      835.02      867.79     33.77 o 
 -12   4   8       13.84        6.58     19.22 o 
 -11   4   8        7.18        6.22     14.46 o 
 -10   4   8        4.57       11.27      9.68 o 
  -9   4   8       67.03       56.41     13.66 o 
  -8   4   8       51.99       45.88     10.99 o 
  -7   4   8      196.82      204.18     18.83 o 
  -6   4   8      267.94      246.09     24.50 o 
  -5   4   8      163.18      130.89     21.97 o 
  -4   4   8      537.88      534.32     35.70 o 
  -3   4   8      338.02      287.14     27.68 o 
  -2   4   8     1381.11     1343.34     61.13 o 
  -1   4   8     1520.61     1527.37     68.50 o 
   0   4   8      529.99      508.52     41.27 o 
   1   4   8      193.56      209.21     22.55 o 
   2   4   8        1.91        6.24     10.67 o 
 -12   5   8      100.71       82.61     24.43 o 
 -11   5   8       37.72       15.18     17.13 o 
 -10   5   8      510.30      454.53     39.83 o 
  -9   5   8      932.60      958.01     35.73 o 
  -8   5   8      732.43      723.82     30.45 o 
  -7   5   8      449.87      505.77     25.57 o 
  -6   5   8       68.61       79.57     17.56 o 
  -5   5   8      256.16      267.77     31.51 o 
  -4   5   8     2119.15     2022.67     73.05 o 
  -3   5   8     1037.36     1029.18     53.54 o 
  -2   5   8      682.31      724.63     46.96 o 
  -1   5   8     2384.85     2234.74     87.43 o 
   0   5   8      190.42      155.69     31.73 o 
   1   5   8        7.48       11.95     11.61 o 
 -12   6   8      120.10       41.63     23.06 o 
 -11   6   8      244.86      193.40     33.75 o 
 -10   6   8      691.32      684.21     48.28 o 
  -9   6   8      225.96      205.33     31.87 o 
  -8   6   8        1.66        0.00      7.91 o 
  -7   6   8      115.65      103.73     19.77 o 
  -6   6   8      167.72      210.46     28.55 o 
  -5   6   8      644.69      651.19     41.49 o 
  -4   6   8      730.45      660.72     42.93 o 
  -3   6   8      629.93      695.35     46.18 o 
  -2   6   8      102.10       88.46     23.13 o 
  -1   6   8      126.28      145.71     29.34 o 
   0   6   8       31.98       36.18     13.80 o 
   1   6   8      480.30      469.61     33.18 o 
 -12   7   8      162.53      164.57     36.42 o 
 -11   7   8      362.98      426.56     43.80 o 
 -10   7   8      582.59      562.00     47.70 o 
  -9   7   8      246.94      248.48     36.28 o 
  -8   7   8      451.81      396.74     24.52 o 
  -7   7   8      376.73      397.36     33.10 o 
  -6   7   8      742.86      764.52     45.59 o 
  -5   7   8     1213.27     1244.64     59.68 o 
  -4   7   8      587.08      612.38     43.58 o 
  -3   7   8       64.52       38.96     18.79 o 
  -2   7   8      311.00      272.98     39.10 o 
  -1   7   8      419.57      471.71     29.19 o 
 -11   8   8        3.12        0.00     14.60 o 
 -10   8   8       79.47       81.81     25.51 o 
  -9   8   8      238.73      199.70     34.69 o 
  -8   8   8      185.47      142.96     30.86 o 
  -7   8   8      495.37      529.48     38.66 o 
  -6   8   8        9.13        1.59     13.08 o 
  -5   8   8       21.26       12.65     16.04 o 
  -4   8   8        1.49        1.95     13.23 o 
  -3   8   8       20.90       13.59     18.14 o 
  -2   8   8       12.65        2.96     16.41 o 
 -10   9   8      387.31      435.38     53.27 o 
  -9   9   8      311.10      352.56     47.05 o 
  -8   9   8      440.93      451.13     45.46 o 
  -7   9   8      436.05      448.82     45.03 o 
  -6   9   8        6.89        0.51     12.36 o 
  -5   9   8      369.09      420.49     44.81 o 
  -4   9   8      239.63      291.48     39.39 o 
  -9  10   8       19.68       31.66     22.33 o 
  -8  10   8      107.34       99.16     30.57 o 
  -7  10   8      541.10      556.43     51.24 o 
   0 -11   9      104.77       82.10     32.02 o 
   1 -11   9      252.17      194.49     40.33 o 
   2 -11   9       22.25        0.94     19.37 o 
  -2 -10   9      113.30      141.22     36.21 o 
  -1 -10   9      294.70      416.59     53.12 o 
   0 -10   9      403.47      378.50     49.15 o 
   1 -10   9      896.53      888.22     63.44 o 
   2 -10   9      482.48      514.01     49.00 o 
   3 -10   9        3.69        9.11     20.81 o 
   4 -10   9       61.33       27.61     21.54 o 
  -4  -9   9       40.49       32.71     15.35 o 
  -3  -9   9      105.01      139.21     21.11 o 
  -2  -9   9      266.67      246.77     26.17 o 
  -1  -9   9      918.17      815.17     58.81 o 
   0  -9   9       42.44       30.21     19.66 o 
   1  -9   9       24.48        0.00     16.48 o 
   2  -9   9      102.74      102.85     27.90 o 
   3  -9   9      242.22      212.92     37.58 o 
   4  -9   9      463.79      374.09     46.98 o 
   5  -9   9      179.61      141.36     33.17 o 
  -5  -8   9      755.39      714.81     38.32 o 
  -4  -8   9      828.42      784.00     38.71 o 
  -3  -8   9     1886.84     1973.37     58.93 o 
  -2  -8   9     1251.29     1205.73     65.28 o 
  -1  -8   9      501.29      499.17     28.12 o 
   0  -8   9       45.62       75.96     24.36 o 
   1  -8   9      410.64      465.66     42.28 o 
   2  -8   9      777.54      744.72     52.60 o 
   3  -8   9      973.03      999.34     60.26 o 
   4  -8   9     1072.66     1063.94     62.72 o 
   5  -8   9      100.08      147.59     31.73 o 
  -6  -7   9       80.53       87.82     19.46 o 
  -5  -7   9      527.12      489.70     30.84 o 
  -4  -7   9      435.77      435.82     28.22 o 
  -3  -7   9      743.65      678.53     34.07 o 
  -2  -7   9      688.88      601.65     30.66 o 
  -1  -7   9      163.09      131.05     18.30 o 
   0  -7   9      289.80      312.25     26.34 o 
   1  -7   9      458.28      544.37     43.58 o 
   2  -7   9     1048.17     1042.77     58.89 o 
   3  -7   9        0.90        0.00      9.27 o 
   4  -7   9        7.49        2.48     10.71 o 
   5  -7   9       28.51       63.60     23.71 o 
   6  -7   9       66.60       73.79     26.89 o 
  -7  -6   9      243.72      285.41     41.42 o 
  -6  -6   9      191.28      203.03     24.81 o 
  -5  -6   9      187.90      175.12     22.59 o 
  -4  -6   9       45.84       25.00     11.67 o 
  -3  -6   9     2318.36     2287.85     59.32 o 
  -2  -6   9     1952.38     1960.05     52.36 o 
  -1  -6   9     1138.56     1101.92     38.19 o 
   0  -6   9     2104.14     2047.52     66.18 o 
   1  -6   9      706.19      667.72     42.43 o 
   2  -6   9      192.78      227.11     43.94 o 
   3  -6   9      216.66      168.27     42.89 o 
   4  -6   9      350.16      426.77     40.77 o 
   5  -6   9      501.25      545.38     48.64 o 
   6  -6   9      274.19      379.51     50.74 o 
  -8  -5   9      411.20      415.72     41.99 o 
  -7  -5   9      265.49      261.27     36.78 o 
  -6  -5   9      262.74      261.83     32.45 o 
  -5  -5   9       81.66       48.65     17.38 o 
  -4  -5   9      980.25      961.09     85.08 o 
  -3  -5   9       23.32        0.00      7.85 o 
  -2  -5   9      102.97      101.00     26.16 o 
  -1  -5   9      289.80      281.11     20.88 o 
   0  -5   9      750.46      700.62     47.27 o 
   1  -5   9       70.92       61.41     10.36 o 
   2  -5   9      182.12      212.20     21.38 o 
   3  -5   9      487.54      504.24     28.14 o 
   4  -5   9     1031.08     1130.12     64.88 o 
   5  -5   9     1045.13     1130.70     69.07 o 
   6  -5   9       46.08       52.25     26.38 o 
  -9  -4   9      195.09      178.37     34.40 o 
  -8  -4   9       32.73       15.76     17.06 o 
  -7  -4   9       88.33       71.41     21.90 o 
  -6  -4   9      175.26      164.85     27.97 o 
  -5  -4   9     1622.14     1693.80     50.80 o 
  -4  -4   9      319.37      301.87     22.88 o 
  -3  -4   9      383.54      384.21     23.30 o 
  -2  -4   9        8.38        2.17      7.36 o 
  -1  -4   9      489.32      458.74     21.72 o 
   0  -4   9     4391.75     4270.52     60.13 o 
   1  -4   9     3161.70     3194.69     52.12 o 
   2  -4   9     1412.93     1376.77     34.36 o 
   3  -4   9     1062.46     1104.33     60.91 o 
   4  -4   9      297.70      375.97     45.25 o 
   5  -4   9       31.33       44.30     23.34 o 
  -9  -3   9        2.71        0.00     15.11 o 
  -8  -3   9       77.41       72.71     24.86 o 
  -7  -3   9      501.03      507.58     40.19 o 
  -6  -3   9     1295.63     1253.31     59.10 o 
  -5  -3   9     1001.55     1030.41     51.66 o 
  -4  -3   9     3464.42     3593.11     71.63 o 
  -3  -3   9      923.55      900.28     46.46 o 
  -2  -3   9        0.91        0.00      7.13 o 
  -1  -3   9        1.28        0.00      5.54 o 
   0  -3   9      566.88      570.91     21.18 o 
   1  -3   9      622.11      639.70     23.06 o 
   2  -3   9       45.45       40.14     13.19 o 
   3  -3   9      157.42      159.62     39.79 o 
   4  -3   9        6.22        0.00     15.90 o 
   5  -3   9      127.74      139.56     34.40 o 
 -10  -2   9        5.39        0.00     13.45 o 
  -9  -2   9      256.23      322.34     40.69 o 
  -8  -2   9      695.57      703.01     47.20 o 
  -7  -2   9      243.28      280.28     33.39 o 
  -6  -2   9      232.62      251.08     31.15 o 
  -5  -2   9        3.26        3.18      9.97 o 
  -4  -2   9      187.37      189.43     25.66 o 
  -3  -2   9      188.57      180.95     18.74 o 
  -2  -2   9     1634.64     1674.03     46.39 o 
  -1  -2   9     1714.43     1763.24     36.50 o 
   0  -2   9      288.18      287.75     15.67 o 
   1  -2   9        9.17        4.43      6.61 o 
   2  -2   9      124.70       78.89     15.09 o 
   3  -2   9     1292.91     1346.47     46.68 o 
   4  -2   9      101.59      101.33     27.97 o 
   5  -2   9      267.57      269.07     43.01 o 
 -11  -1   9       34.68       50.09     22.55 o 
 -10  -1   9      114.96       94.61     25.22 o 
  -9  -1   9      117.83      111.52     26.52 o 
  -8  -1   9      568.98      584.84     42.50 o 
  -7  -1   9       63.47       45.61     16.33 o 
  -6  -1   9      554.19      577.03     38.81 o 
  -5  -1   9      663.16      626.76     38.59 o 
  -4  -1   9     4033.58     4153.22    102.46 o 
  -3  -1   9     4293.50     4376.48    104.33 o 
  -2  -1   9      570.40      551.59     35.12 o 
  -1  -1   9      790.50      769.58     29.73 o 
   0  -1   9      113.92       95.67     24.29 o 
   1  -1   9      702.42      590.59     28.98 o 
   2  -1   9       55.18       46.52     21.39 o 
   3  -1   9      382.74      400.26     27.70 o 
   4  -1   9      377.26      401.67     30.62 o 
 -11   0   9      117.67      192.32     34.47 o 
 -10   0   9      123.13      106.17     24.43 o 
  -9   0   9        1.18        0.00     11.35 o 
  -8   0   9      185.94      243.42     30.43 o 
  -7   0   9      638.72      672.29     41.63 o 
  -6   0   9     2729.46     2726.82     53.81 o 
  -5   0   9      979.85      925.79     46.10 o 
  -4   0   9      411.75      389.48     29.70 o 
  -3   0   9       44.02       47.05     14.67 o 
  -2   0   9     1425.91     1428.31     57.88 o 
  -1   0   9     2177.86     2284.23     75.94 o 
   0   0   9       20.74        9.62      8.58 o 
   1   0   9     2821.99     2696.08     64.98 o 
   2   0   9      447.00      423.80     27.56 o 
   3   0   9       19.87        2.81     11.37 o 
   4   0   9        0.15        0.00     12.57 o 
 -11   1   9      119.53       98.94     27.32 o 
 -10   1   9       10.33        8.24     14.17 o 
  -9   1   9        7.18        2.53     12.00 o 
  -8   1   9      567.77      522.59     24.82 o 
  -7   1   9      991.11      982.20     32.76 o 
  -6   1   9      338.68      346.98     28.98 o 
  -5   1   9     1589.04     1527.59     59.18 o 
  -4   1   9       18.04       11.71     10.77 o 
  -3   1   9      269.95      246.09     28.69 o 
  -2   1   9     1241.89     1183.08     54.19 o 
  -1   1   9     5528.48     5505.30    128.68 o 
   0   1   9     4327.64     4490.51     85.82 o 
   1   1   9       65.33       71.78     18.10 o 
   2   1   9      194.08      206.50     24.08 o 
   3   1   9        1.35        2.41     10.80 o 
   4   1   9       34.89       19.50     14.94 o 
 -12   2   9       15.44       15.03     19.01 o 
 -11   2   9       86.40       62.81     21.25 o 
 -10   2   9      410.11      432.71     35.70 o 
  -9   2   9      477.59      494.91     25.73 o 
  -8   2   9      325.27      323.06     20.27 o 
  -7   2   9      296.36      269.71     23.63 o 
  -6   2   9      100.20      118.97     21.32 o 
  -5   2   9      205.40      175.12     24.21 o 
  -4   2   9      454.65      468.26     33.46 o 
  -3   2   9      746.28      740.60     42.99 o 
  -2   2   9      504.30      574.00     39.03 o 
  -1   2   9      362.83      327.84     31.37 o 
   0   2   9       26.63       28.69     15.97 o 
   1   2   9      896.22      808.13     38.42 o 
   2   2   9      438.20      454.61     31.12 o 
   3   2   9       96.23      102.14     20.29 o 
 -11   3   9      312.93      379.08     40.26 o 
 -10   3   9     1383.54     1367.17     87.17 o 
  -9   3   9      685.18      682.28     30.25 o 
  -8   3   9      607.67      568.95     53.74 o 
  -7   3   9      447.25      420.29     22.89 o 
  -6   3   9      104.43      111.81     21.32 o 
  -5   3   9     1280.08     1321.67     57.08 o 
  -4   3   9      779.38      792.99     45.30 o 
  -3   3   9      917.81      946.81     50.29 o 
  -2   3   9      118.44      132.04     24.50 o 
  -1   3   9       69.28       65.12     19.80 o 
   0   3   9       45.27       31.58     16.33 o 
   1   3   9      506.37      415.79     41.34 o 
   2   3   9     1407.76     1543.56     80.71 o 
 -11   4   9        2.40        7.73     17.49 o 
 -10   4   9        0.06        0.00     12.83 o 
  -9   4   9       44.31       17.16     12.00 o 
  -8   4   9      516.79      482.46     25.51 o 
  -7   4   9     1614.80     1452.23     59.68 o 
  -6   4   9     1123.12     1107.65     53.25 o 
  -5   4   9     1213.44     1213.43     56.07 o 
  -4   4   9      322.52      275.37     27.97 o 
  -3   4   9       70.75       44.67     16.91 o 
  -2   4   9      162.47      143.83     27.03 o 
  -1   4   9      417.48      362.24     42.50 o 
   0   4   9      260.07      289.89     39.90 o 
   1   4   9        5.27        6.58     16.98 o 
 -12   5   9        3.80        3.40     18.14 o 
 -11   5   9       12.31       22.91     17.49 o 
 -10   5   9      139.95      140.92     28.58 o 
  -9   5   9      562.95      579.02     28.86 o 
  -8   5   9      980.05      963.68     36.52 o 
  -7   5   9     1869.14     1903.09     70.16 o 
  -6   5   9     1150.02     1213.86     56.79 o 
  -5   5   9      123.73      109.35     22.48 o 
  -4   5   9      111.45      126.48     23.78 o 
  -3   5   9      431.26      393.02     35.56 o 
  -2   5   9     1601.36     1589.37     74.42 o 
  -1   5   9     1019.64      980.34     60.98 o 
   0   5   9      439.04      435.31     43.44 o 
   1   5   9       65.06       40.83     22.62 o 
 -12   6   9        0.19        0.00     15.98 o 
 -11   6   9       99.61      102.77     28.55 o 
 -10   6   9      106.34       79.65     23.27 o 
  -9   6   9       29.52       45.58     12.19 o 
  -8   6   9        0.43        3.29      8.42 o 
  -7   6   9       22.21        8.53     12.07 o 
  -6   6   9        1.05        0.00     11.71 o 
  -5   6   9      489.80      442.17     36.50 o 
  -4   6   9      684.43      753.10     48.63 o 
  -3   6   9      539.36      494.79     41.78 o 
  -2   6   9      865.54      824.05     55.64 o 
  -1   6   9      145.42      175.99     34.04 o 
 -11   7   9      475.35      457.35     45.53 o 
 -10   7   9      775.42      860.33     60.26 o 
  -9   7   9      123.34      114.05     28.48 o 
  -8   7   9        0.03        0.00      8.41 o 
  -7   7   9      171.37      206.92     30.64 o 
  -6   7   9      443.59      474.33     38.37 o 
  -5   7   9      403.40      376.04     36.42 o 
  -4   7   9     1106.64     1108.45     61.20 o 
  -3   7   9      226.76      260.69     37.43 o 
  -2   7   9       10.22       15.90     19.22 o 
 -11   8   9       59.31       51.68     24.93 o 
 -10   8   9       17.22       10.41     19.08 o 
  -9   8   9        1.01        0.00     15.40 o 
  -8   8   9       18.76        7.88     18.00 o 
  -7   8   9        5.95        0.00     14.67 o 
  -6   8   9      122.96      166.44     30.28 o 
  -5   8   9      150.02      137.32     27.90 o 
  -4   8   9      125.36      125.76     29.70 o 
  -3   8   9       20.57        7.52     19.30 o 
 -10   9   9       25.34       53.41     22.77 o 
  -9   9   9      142.69      188.27     38.30 o 
  -8   9   9      370.41      429.17     51.89 o 
  -6   9   9        4.38        0.00     15.61 o 
  -5   9   9      136.29      159.51     29.99 o 
  -1 -10  10      529.76      524.85     51.53 o 
   0 -10  10     1590.50     1718.12     90.61 o 
   1 -10  10      959.38     1043.06     70.38 o 
   2 -10  10      538.76      566.41     52.33 o 
   3 -10  10      571.11      587.81     53.84 o 
  -3  -9  10        7.42        4.35     12.65 o 
  -2  -9  10      452.66      521.74     57.96 o 
  -1  -9  10      348.77      441.52     54.42 o 
   0  -9  10      378.02      393.60     49.51 o 
   1  -9  10      575.22      694.41     56.01 o 
   2  -9  10       40.44        2.96     19.30 o 
   3  -9  10        2.11        0.00     15.18 o 
   4  -9  10       60.83       10.99     21.97 o 
  -5  -8  10       22.98       27.77     16.55 o 
  -4  -8  10      187.77      232.63     26.92 o 
  -3  -8  10      445.54      437.96     29.21 o 
  -2  -8  10      857.75      847.06     38.80 o 
  -1  -8  10     1135.68     1074.78     66.18 o 
   0  -8  10       95.61       49.36     20.81 o 
   1  -8  10       14.13       19.15     18.57 o 
   2  -8  10      675.43      586.00     48.79 o 
   3  -8  10     1625.57     1639.80     80.42 o 
   4  -8  10      262.49      332.53     43.80 o 
  -6  -7  10       15.30       14.82     13.04 o 
  -5  -7  10      118.94      101.65     30.86 o 
  -4  -7  10      759.67      805.68     38.73 o 
  -3  -7  10      524.39      497.34     29.95 o 
  -2  -7  10      198.13      190.30     21.67 o 
  -1  -7  10      392.32      377.12     24.62 o 
   0  -7  10        1.92        0.00     15.33 o 
   1  -7  10      222.54      212.34     34.76 o 
   2  -7  10      121.80       32.09     19.44 o 
   3  -7  10      173.67      137.97     29.56 o 
   4  -7  10      414.54      455.04     43.66 o 
   5  -7  10       30.57       41.85     23.99 o 
  -7  -6  10      239.06      282.09     40.48 o 
  -6  -6  10      704.62      709.57     37.38 o 
  -5  -6  10      635.30      623.13     34.35 o 
  -4  -6  10      276.78      315.93     25.56 o 
  -3  -6  10        0.23        0.00      8.26 o 
  -2  -6  10      161.74      134.38     18.58 o 
  -1  -6  10      876.36      924.94     36.52 o 
   0  -6  10      446.65      436.42     25.15 o 
   1  -6  10      767.26      773.19     51.37 o 
   2  -6  10       53.88       59.63     22.04 o 
   3  -6  10        3.21        5.85     16.77 o 
   4  -6  10      234.50      286.06     41.27 o 
   5  -6  10      617.95      696.65     56.59 o 
  -8  -5  10      105.82      119.18     29.99 o 
  -7  -5  10      196.97      202.15     33.68 o 
  -6  -5  10      394.83      374.65     30.80 o 
  -5  -5  10      375.19      349.85     26.66 o 
  -4  -5  10      481.50      506.97     29.28 o 
  -3  -5  10      121.05      141.28     18.92 o 
  -2  -5  10      443.79      437.04     26.01 o 
  -1  -5  10     1627.18     1550.51     46.74 o 
   0  -5  10      323.20      321.01     27.93 o 
   1  -5  10       18.13        7.91      7.35 o 
   2  -5  10        9.94        0.00      8.96 o 
   3  -5  10      264.39      337.52     43.22 o 
   4  -5  10      501.09      456.56     44.74 o 
   5  -5  10      177.42      192.39     39.83 o 
  -9  -4  10       93.44      144.91     32.02 o 
  -8  -4  10        2.87        0.00     14.96 o 
  -7  -4  10        0.87        0.00     11.13 o 
  -6  -4  10     1117.51     1160.32     61.05 o 
  -5  -4  10     2724.26     2653.46     65.98 o 
  -4  -4  10      879.04      876.93     36.43 o 
  -3  -4  10     1983.31     2055.64     55.08 o 
  -2  -4  10      895.88      868.90     35.07 o 
  -1  -4  10      151.08      142.40     31.77 o 
   0  -4  10      176.38      166.55     15.35 o 
   1  -4  10      174.62      158.39     26.29 o 
   2  -4  10      718.93      746.68     47.16 o 
   3  -4  10      701.49      689.79     50.88 o 
   4  -4  10      410.47      432.78     45.25 o 
  -9  -3  10      186.09      162.83     31.58 o 
  -8  -3  10       10.86        0.00     13.80 o 
  -7  -3  10      536.33      491.25     40.40 o 
  -6  -3  10        1.51        0.00     10.69 o 
  -5  -3  10      308.78      302.69     34.54 o 
  -4  -3  10     1449.18     1447.03     45.89 o 
  -3  -3  10     1382.46     1506.65     46.18 o 
  -2  -3  10      484.04      421.51     24.39 o 
  -1  -3  10      137.25      133.89     19.61 o 
   0  -3  10     1100.93     1139.76     39.62 o 
   1  -3  10      603.80      630.49     24.55 o 
   2  -3  10     1823.61     1912.38     54.51 o 
   3  -3  10      478.24      521.38     45.82 o 
   4  -3  10       33.81       47.34     23.63 o 
 -10  -2  10        8.24        8.02     18.50 o 
  -9  -2  10       57.82       61.58     21.68 o 
  -8  -2  10      496.36      529.69     42.50 o 
  -7  -2  10      119.60      118.24     25.87 o 
  -6  -2  10      258.53      287.00     34.40 o 
  -5  -2  10       13.30        0.36      9.76 o 
  -4  -2  10       34.81       27.75     14.67 o 
  -3  -2  10     1826.58     1767.54     66.62 o 
  -2  -2  10     2800.18     2779.46     84.97 o 
  -1  -2  10     1838.58     1918.35     43.92 o 
   0  -2  10     1405.34     1413.53     35.15 o 
   1  -2  10       73.93       75.87     25.08 o 
   2  -2  10       81.06       76.96     41.23 o 
   3  -2  10       12.64        4.02     10.73 o 
   4  -2  10      154.32      205.62     39.32 o 
 -10  -1  10      198.88      297.62     39.90 o 
  -9  -1  10      725.16      742.26     50.72 o 
  -8  -1  10     1044.37     1050.64     56.29 o 
  -7  -1  10     1680.30     1767.69     71.75 o 
  -6  -1  10      548.57      476.07     36.06 o 
  -5  -1  10        2.72        0.00      9.68 o 
  -4  -1  10       76.10       94.90     20.24 o 
  -3  -1  10       18.48       15.47     12.36 o 
  -2  -1  10      191.49      219.93     29.63 o 
  -1  -1  10      141.86      137.26     20.60 o 
   0  -1  10      301.55      288.92     23.17 o 
   1  -1  10        0.32        5.48      8.69 o 
   2  -1  10     1070.29     1070.30     65.03 o 
   3  -1  10      598.95      656.29     50.55 o 
   4  -1  10      264.37      282.34     96.78 o 
 -11   0  10      216.54      204.83     36.50 o 
 -10   0  10      154.94      303.84     38.81 o 
  -9   0  10      160.09      184.23     29.20 o 
  -8   0  10        0.36        0.00     10.91 o 
  -7   0  10      121.98      104.87     22.26 o 
  -6   0  10       69.55       74.88     19.15 o 
  -5   0  10      684.17      724.56     43.86 o 
  -4   0  10     1877.18     1850.78     69.00 o 
  -3   0  10       61.09       73.14     18.29 o 
  -2   0  10      501.89      458.15     35.27 o 
  -1   0  10        1.03        0.00     11.99 o 
   0   0  10      750.91      674.23     32.62 o 
   1   0  10      900.46      930.16     39.80 o 
   2   0  10     1044.32     1012.08     43.80 o 
   3   0  10      379.69      366.66     40.62 o 
 -11   1  10      156.47      168.11     31.15 o 
 -10   1  10       91.12       84.27     22.04 o 
  -9   1  10       45.53       36.86     17.85 o 
  -8   1  10      397.61      446.80     36.28 o 
  -7   1  10     1936.99     1868.59     47.92 o 
  -6   1  10     3067.57     3075.92     92.77 o 
  -5   1  10     1796.95     1629.90     64.96 o 
  -4   1  10     2655.93     2596.73     84.25 o 
  -3   1  10      180.75      129.44     23.42 o 
  -2   1  10       24.69        6.87     11.71 o 
  -1   1  10      249.03      299.87     35.34 o 
   0   1  10      365.91      362.38     34.76 o 
   1   1  10     1060.96     1085.13     61.92 o 
   2   1  10      181.76      179.13     24.49 o 
   3   1  10      297.36      287.69     49.22 o 
 -11   2  10       39.22       30.43     18.29 o 
 -10   2  10       81.91       96.20     23.56 o 
  -9   2  10      466.57      461.12     25.82 o 
  -8   2  10      285.31      283.63     21.56 o 
  -7   2  10      133.18      119.72     24.03 o 
  -6   2  10        1.33        0.00     11.42 o 
  -5   2  10       43.36       33.61     15.39 o 
  -4   2  10      266.91      268.06     32.74 o 
  -3   2  10      132.02      100.17     22.77 o 
  -2   2  10     4026.27     3914.06    111.78 o 
  -1   2  10     1438.28     1528.10     70.30 o 
   0   2  10       28.64       48.21     19.73 o 
   1   2  10        7.39        0.00     14.74 o 
   2   2  10        1.66        0.00     13.29 o 
 -11   3  10      203.99      233.01     33.61 o 
 -10   3  10      514.28      483.22     36.17 o 
  -9   3  10       26.65       30.16     11.88 o 
  -8   3  10      872.88      842.37     43.57 o 
  -7   3  10       95.08       42.50     16.33 o 
  -6   3  10      264.53      326.97     30.86 o 
  -5   3  10      702.47      733.74     45.88 o 
  -4   3  10     1740.57     1768.41     71.60 o 
  -3   3  10     3799.55     3826.78    110.69 o 
  -2   3  10      755.34      764.88     49.86 o 
  -1   3  10     1002.43      928.03     57.08 o 
   0   3  10       25.28       15.90     16.77 o 
   1   3  10       91.04       47.99     22.62 o 
 -11   4  10       61.76       61.05     17.24 o 
 -10   4  10       92.98       78.69     23.67 o 
  -9   4  10      205.56      190.29     20.88 o 
  -8   4  10       12.08        0.98      8.98 o 
  -7   4  10       20.52       17.27     13.59 o 
  -6   4  10      548.09      509.24     38.08 o 
  -5   4  10      214.02      229.47     31.44 o 
  -4   4  10       16.64       15.03     14.67 o 
  -3   4  10        2.00        0.14     13.08 o 
  -2   4  10       52.97       51.75     19.88 o 
  -1   4  10       57.28       36.79     20.02 o 
   0   4  10        8.80        0.00     17.27 o 
 -11   5  10      114.70      124.10     29.63 o 
 -10   5  10       84.33       61.54     27.03 o 
  -9   5  10       57.18       47.71     22.04 o 
  -8   5  10      227.32      271.48     24.66 o 
  -7   5  10      285.08      331.38     31.73 o 
  -6   5  10      487.82      514.52     39.68 o 
  -5   5  10      271.65      263.44     35.56 o 
  -4   5  10       12.84        0.00     12.21 o 
  -3   5  10      211.62      190.22     33.32 o 
  -2   5  10      263.47      329.43     42.14 o 
  -1   5  10      814.54      846.02     59.68 o 
 -11   6  10      142.45      126.26     30.06 o 
 -10   6  10      439.03      418.10     41.56 o 
  -9   6  10      280.87      287.15     23.94 o 
  -8   6  10      209.04      233.00     23.88 o 
  -7   6  10      134.38      178.73     30.86 o 
  -6   6  10       36.17       36.72     17.13 o 
  -5   6  10       30.18       16.55     16.33 o 
  -4   6  10       19.88       23.78     17.49 o 
  -3   6  10      270.11      315.62     41.05 o 
  -2   6  10       11.72       34.11     23.13 o 
 -11   7  10      426.84      340.99     47.05 o 
 -10   7  10      627.01      732.51     56.00 o 
  -9   7  10      356.13      342.50     45.90 o 
  -8   7  10       18.03       12.20     11.72 o 
  -7   7  10        9.72        0.00     14.67 o 
  -6   7  10      115.46       86.51     24.36 o 
  -5   7  10      299.05      373.08     42.57 o 
  -4   7  10      477.60      465.44     42.93 o 
  -3   7  10      235.12      229.83     40.40 o 
 -10   8  10        4.49        0.00     17.49 o 
  -9   8  10        0.14       15.83     19.66 o 
  -8   8  10      172.26      184.30     35.92 o 
  -7   8  10      382.92      454.38     40.12 o 
  -6   8  10      296.57      317.21     41.78 o 
  -5   8  10      248.01      247.47     37.15 o 
  -3  -9  11       61.29       34.89     14.24 o 
  -2  -9  11       27.15       12.07     19.88 o 
  -1  -9  11      247.98      197.53     39.47 o 
   0  -9  11      438.28      499.41     59.41 o 
   1  -9  11      120.45       80.73     31.51 o 
   2  -9  11      340.76      393.46     51.17 o 
  -4  -8  11       90.94       78.62     36.50 o 
  -3  -8  11      692.26      738.34     38.86 o 
  -2  -8  11     1047.82     1126.75     46.01 o 
  -1  -8  11      833.69      775.28     58.38 o 
   0  -8  11      906.40      910.33     62.50 o 
   1  -8  11       50.12       39.17     22.48 o 
   2  -8  11       75.86       35.70     24.36 o 
   3  -8  11       28.02        5.56     19.88 o 
  -6  -7  11       11.03        0.00     12.31 o 
  -5  -7  11      197.87      211.28     27.22 o 
  -4  -7  11      140.88      120.51     20.75 o 
  -3  -7  11        5.95        0.00     10.07 o 
  -2  -7  11      447.35      478.44     29.46 o 
  -1  -7  11      218.90      246.76     25.11 o 
   0  -7  11       34.38       23.85     17.63 o 
   1  -7  11       15.11        0.00     15.33 o 
   2  -7  11      690.82      640.35     51.68 o 
  -7  -6  11       18.36       38.45     20.45 o 
  -6  -6  11      203.37      192.73     32.60 o 
  -5  -6  11      351.90      365.34     29.48 o 
  -4  -6  11      327.10      329.97     30.26 o 
  -3  -6  11        9.52        9.10      9.84 o 
  -2  -6  11      420.20      418.54     27.26 o 
  -1  -6  11      932.57      965.20     39.17 o 
   0  -6  11     1990.35     1850.56    156.97 o 
   1  -6  11      314.26      385.29     38.45 o 
   2  -6  11      202.06      205.69     34.76 o 
   3  -6  11      335.08      400.54     47.27 o 
  -8  -5  11       53.20       70.11     24.07 o 
  -7  -5  11      356.90      454.31     43.01 o 
  -6  -5  11      723.34      684.07     50.52 o 
  -5  -5  11      211.37      194.49     23.74 o 
  -4  -5  11       76.28       68.38     15.73 o 
  -3  -5  11       40.04       18.57     11.32 o 
  -2  -5  11      592.87      545.07     29.65 o 
  -1  -5  11      701.82      712.56     33.43 o 
   0  -5  11      108.57       95.40     17.29 o 
   1  -5  11      578.53      618.59     47.41 o 
   2  -5  11      142.74      143.54     30.06 o 
   3  -5  11       33.08       59.26     23.49 o 
   4  -5  11       27.73       74.95     25.51 o 
  -8  -4  11      184.45      223.84     37.58 o 
  -7  -4  11      180.82      182.78     32.45 o 
  -6  -4  11      124.36       89.98     22.62 o 
  -5  -4  11      214.09      256.50     53.41 o 
  -4  -4  11      742.53      824.42     37.27 o 
  -3  -4  11      397.37      366.87     43.72 o 
  -2  -4  11      979.10      986.36     48.48 o 
  -1  -4  11      551.04      591.38     43.73 o 
   0  -4  11       43.58       30.83      9.70 o 
   1  -4  11      305.66      313.72     20.18 o 
   2  -4  11      687.98      699.32     51.39 o 
   3  -4  11      642.30      761.84     56.94 o 
  -9  -3  11      390.60      449.83     49.87 o 
  -8  -3  11      230.47      190.01     32.45 o 
  -7  -3  11      413.66      407.63     38.30 o 
  -6  -3  11       44.64       46.11     20.74 o 
  -5  -3  11      780.26      840.17     50.72 o 
  -4  -3  11     1879.65     1987.34     76.95 o 
  -3  -3  11     1179.52     1191.48     42.77 o 
  -2  -3  11       35.22       12.90      9.79 o 
  -1  -3  11      136.99      134.37     14.47 o 
   0  -3  11        9.05        8.69      8.01 o 
   1  -3  11      669.07      745.21     34.79 o 
   2  -3  11      315.75      353.03     31.01 o 
   3  -3  11      335.79      363.54     46.18 o 
 -10  -2  11       98.18       58.76     24.21 o 
  -9  -2  11       59.83       79.21     24.36 o 
  -8  -2  11     1188.05     1119.93     61.78 o 
  -7  -2  11      239.42      249.64     34.83 o 
  -6  -2  11     1051.61     1091.83     57.88 o 
  -5  -2  11      969.71      948.98     52.75 o 
  -4  -2  11      180.40      114.84     24.21 o 
  -3  -2  11       16.00        0.00     12.29 o 
  -2  -2  11      168.13      154.96     25.01 o 
  -1  -2  11      379.83      357.95     23.20 o 
   0  -2  11      186.85      179.24     21.36 o 
   1  -2  11      201.83      180.79     55.51 o 
   2  -2  11       32.94       16.39     12.84 o 
   3  -2  11      177.26      242.33     40.77 o 
 -10  -1  11       23.92        5.85     18.43 o 
  -9  -1  11        7.06        0.00     13.45 o 
  -8  -1  11      135.50      158.28     29.05 o 
  -7  -1  11     1187.29     1334.67     64.74 o 
  -6  -1  11      705.51      670.99     45.25 o 
  -5  -1  11      429.42      358.55     32.88 o 
  -4  -1  11        7.51        0.51     11.20 o 
  -3  -1  11     1400.64     1454.90     63.94 o 
  -2  -1  11     1210.38     1254.54     60.40 o 
  -1  -1  11     2289.72     2367.32     84.97 o 
   0  -1  11      716.07      780.41     59.44 o 
   1  -1  11        0.31        0.00     10.77 o 
   2  -1  11       20.47       17.41     13.08 o 
   3  -1  11       35.06       33.71     18.25 o 
 -10   0  11        0.74        0.00     15.61 o 
  -9   0  11       75.07       64.97     20.67 o 
  -8   0  11        0.57        0.00     10.98 o 
  -7   0  11       18.26       12.43     13.88 o 
  -6   0  11      863.29      819.50     48.84 o 
  -5   0  11     2497.17     2502.00     85.26 o 
  -4   0  11     1343.79     1330.70     61.13 o 
  -3   0  11      912.82      947.17     52.96 o 
  -2   0  11      326.95      355.52     33.17 o 
  -1   0  11       11.21        4.41     13.23 o 
   0   0  11        0.20        4.04     10.93 o 
   1   0  11       86.65      123.41     21.13 o 
   2   0  11      357.24      318.37     47.66 o 
 -11   1  11      560.79      680.31     50.59 o 
 -10   1  11      610.96      602.62     45.46 o 
  -9   1  11      164.78      143.03     29.20 o 
  -8   1  11        0.01        0.00     10.99 o 
  -7   1  11      183.77      233.01     31.15 o 
  -6   1  11      240.45      271.60     33.97 o 
  -5   1  11      730.50      691.59     44.52 o 
  -4   1  11      340.59      288.37     36.13 o 
  -3   1  11       31.27       39.97     18.07 o 
  -2   1  11      281.21      203.60     31.65 o 
  -1   1  11      528.87      440.80     39.54 o 
   0   1  11     1093.62     1233.81     66.91 o 
   1   1  11      724.35      729.64     39.21 o 
 -11   2  11       21.26       10.05     17.78 o 
 -10   2  11        0.16        0.00     13.66 o 
  -9   2  11       12.49       14.60     15.68 o 
  -8   2  11       78.84       59.17     13.86 o 
  -7   2  11      639.28      625.82     43.66 o 
  -6   2  11      371.33      323.42     32.30 o 
  -5   2  11       28.80       26.96     15.61 o 
  -4   2  11      167.30      148.81     27.39 o 
  -3   2  11      183.32      156.11     28.11 o 
  -2   2  11     1136.64      998.76     57.73 o 
  -1   2  11      244.45      208.00     35.05 o 
   0   2  11      328.31      316.34     42.36 o 
   1   2  11       37.05        3.90     17.78 o 
 -11   3  11       70.88       82.17     24.79 o 
 -10   3  11      432.00      478.81     40.62 o 
  -9   3  11     1166.84     1176.36     42.60 o 
  -8   3  11     1451.61     1333.47     44.47 o 
  -7   3  11     1247.41     1222.25     60.48 o 
  -6   3  11      518.89      527.96     40.12 o 
  -5   3  11      635.78      667.16     45.97 o 
  -4   3  11       11.36       13.44     13.44 o 
  -3   3  11      511.91      545.09     43.66 o 
  -2   3  11      640.98      684.21     50.45 o 
  -1   3  11       39.18       19.37     18.36 o 
   0   3  11       74.27       52.54     24.57 o 
 -11   4  11        6.40       18.40     12.75 o 
 -10   4  11        1.16        1.25     10.70 o 
  -9   4  11       19.26       17.98     11.68 o 
  -8   4  11        6.30        9.80     12.76 o 
  -7   4  11      151.22      177.43     28.48 o 
  -6   4  11       45.71       45.17     19.22 o 
  -5   4  11      434.79      433.93     38.30 o 
  -4   4  11      358.77      373.22     42.28 o 
  -3   4  11       59.67       41.20     20.89 o 
  -2   4  11        9.73       17.92     16.84 o 
  -1   4  11        5.87        0.00     14.89 o 
 -11   5  11      129.95      124.46     30.72 o 
 -10   5  11        4.57        6.09     14.24 o 
  -9   5  11       58.06       44.01     13.82 o 
  -8   5  11      237.16      242.98     33.89 o 
  -7   5  11     1257.67     1238.00     63.37 o 
  -6   5  11     2503.06     2619.56     95.16 o 
  -5   5  11      179.53      210.97     33.32 o 
  -4   5  11      169.46      152.64     29.63 o 
  -3   5  11       24.38        1.45     14.96 o 
  -2   5  11      113.75       85.14     27.75 o 
 -11   6  11        6.71        0.00     19.59 o 
 -10   6  11       38.33       36.92     15.18 o 
  -9   6  11       56.79       52.90     14.81 o 
  -8   6  11       15.94       16.19     15.47 o 
  -7   6  11        0.51        0.00     13.23 o 
  -6   6  11       30.00       31.94     19.66 o 
  -5   6  11       10.56        0.00     15.11 o 
  -4   6  11      224.17      251.08     37.58 o 
  -3   6  11       54.33       25.59     19.95 o 
 -10   7  11      203.77      206.78     38.95 o 
  -9   7  11      114.49      109.23     48.79 o 
  -8   7  11       25.70       24.86     19.22 o 
  -7   7  11       11.64        0.00     14.60 o 
  -6   7  11       33.78       19.44     19.37 o 
  -5   7  11      194.38      202.22     34.83 o 
  -3  -8  12       16.26       19.46     13.40 o 
  -2  -8  12      295.07      327.55     48.71 o 
  -1  -8  12      846.73      879.91     65.61 o 
   0  -8  12      123.64      102.70     31.44 o 
   1  -8  12        6.44        0.00     20.60 o 
  -5  -7  12        2.96        6.98     13.58 o 
  -4  -7  12       22.19       15.93     14.28 o 
  -3  -7  12      347.46      341.42     31.02 o 
  -2  -7  12      394.00      331.51     27.65 o 
  -1  -7  12      830.20      827.09     61.20 o 
   0  -7  12      399.93      434.73     51.89 o 
   1  -7  12       22.66       17.71     21.97 o 
   2  -7  12       84.22       27.75     23.34 o 
  -6  -6  12      656.77      677.03     38.54 o 
  -5  -6  12     1010.23     1076.00     47.33 o 
  -4  -6  12      526.60      596.00     40.22 o 
  -3  -6  12      508.71      484.30     31.66 o 
  -2  -6  12      197.96      221.47     31.08 o 
  -1  -6  12       22.59        0.00     17.02 o 
   0  -6  12        2.22        3.90     15.32 o 
   1  -6  12      240.64      141.58     33.53 o 
  -7  -5  12      190.37      170.28     34.47 o 
  -6  -5  12      145.69      144.19     32.81 o 
  -5  -5  12      642.22      682.83     36.69 o 
  -4  -5  12      370.52      365.69     29.10 o 
  -3  -5  12        3.85        0.00     10.09 o 
  -2  -5  12      126.79       81.39     17.39 o 
  -1  -5  12      639.75      626.23     33.61 o 
   0  -5  12      524.80      659.90     33.97 o 
   2  -5  12      596.07      628.42     49.51 o 
  -8  -4  12      150.32      149.03     33.53 o 
  -7  -4  12      206.12      178.30     33.17 o 
  -6  -4  12       22.80        0.00     13.08 o 
  -5  -4  12       93.38       55.80     21.18 o 
  -4  -4  12      463.57      476.85     29.45 o 
  -3  -4  12     1787.44     1966.04     85.04 o 
  -2  -4  12     1179.72     1293.70     46.89 o 
  -1  -4  12      226.82      235.40     27.36 o 
   0  -4  12      282.93      226.07     42.03 o 
   1  -4  12       18.45       26.74     19.30 o 
   2  -4  12      107.61      155.10     34.18 o 
  -9  -3  12      867.86     1083.88     67.41 o 
  -8  -3  12      414.10      431.19     42.28 o 
  -7  -3  12       59.85       43.58     21.32 o 
  -6  -3  12       34.77        6.58     14.89 o 
  -5  -3  12       80.31       58.04     22.26 o 
  -4  -3  12      357.17      350.52     39.68 o 
  -3  -3  12      151.45      147.37     28.98 o 
  -2  -3  12     1373.04     1462.63     67.05 o 
  -1  -3  12      593.82      564.03     42.21 o 
   0  -3  12       28.06       29.25     13.10 o 
   1  -3  12      210.99      216.28     38.02 o 
   2  -3  12      700.27      749.63     56.72 o 
  -9  -2  12       10.45       24.14     19.88 o 
  -8  -2  12       22.36       16.04     17.13 o 
  -7  -2  12       31.71       38.45     18.86 o 
  -6  -2  12      105.73      103.35     25.01 o 
  -5  -2  12      343.72      328.42     38.45 o 
  -4  -2  12      168.04      142.30     27.46 o 
  -3  -2  12       65.36       22.62     15.03 o 
  -2  -2  12        9.75        4.26     12.94 o 
  -1  -2  12      175.40      139.20     28.69 o 
   0  -2  12     1082.23     1077.53     43.87 o 
   1  -2  12      523.89      577.60     33.56 o 
   2  -2  12      125.09      151.02     30.46 o 
 -10  -1  12       62.18       65.62     23.99 o 
  -9  -1  12       27.55        3.04     15.25 o 
  -8  -1  12      168.30      165.58     30.35 o 
  -7  -1  12      765.39      797.32     51.66 o 
  -6  -1  12     1302.19     1265.81     64.74 o 
  -5  -1  12      266.51      305.58     37.43 o 
  -4  -1  12        1.32        0.00     11.71 o 
  -3  -1  12       82.81       38.96     17.06 o 
  -2  -1  12      221.54      216.75     33.39 o 
  -1  -1  12      360.35      391.80     38.01 o 
   0  -1  12      511.92      544.89     31.94 o 
   1  -1  12      635.97      690.04     38.31 o 
 -10   0  12        2.30        0.00     15.61 o 
  -9   0  12      231.63      251.66     36.93 o 
  -8   0  12      154.81      147.95     30.64 o 
  -7   0  12        7.24        0.00     12.21 o 
  -6   0  12        2.76        1.81     12.58 o 
  -5   0  12        2.23        0.00     11.56 o 
  -4   0  12      276.73      281.07     35.48 o 
  -3   0  12      378.18      336.94     34.33 o 
  -2   0  12      145.86       78.71     22.98 o 
  -1   0  12       13.21        0.00     13.88 o 
   0   0  12       10.85        0.00     18.14 o 
   1   0  12       54.03       38.18     15.98 o 
 -10   1  12      521.20      566.41     46.40 o 
  -9   1  12      270.69      307.60     39.25 o 
  -8   1  12      114.23      102.63     25.66 o 
  -7   1  12       31.13       26.24     16.69 o 
  -6   1  12      599.14      636.95     45.39 o 
  -5   1  12      597.84      578.33     43.08 o 
  -4   1  12     1423.20     1410.47     68.28 o 
  -3   1  12     1973.86     2188.21     87.07 o 
  -2   1  12      116.23       86.29     25.08 o 
  -1   1  12       22.48       26.60     18.07 o 
   0   1  12        0.65        0.00     17.35 o 
 -11   2  12       11.42        9.32     17.92 o 
 -10   2  12        0.40        2.67     14.67 o 
  -9   2  12       50.55       54.42     20.24 o 
  -8   2  12      657.70      639.53     45.13 o 
  -7   2  12      696.37      686.89     47.70 o 
  -6   2  12      365.29      373.00     35.56 o 
  -5   2  12       27.24       20.24     17.20 o 
  -4   2  12       98.78       89.54     23.71 o 
  -3   2  12       93.09       76.18     23.13 o 
  -2   2  12       81.68       51.60     21.61 o 
  -1   2  12      294.31      303.34     43.01 o 
   0   2  12       65.77       66.64     25.51 o 
 -11   3  12        4.34        0.00     17.85 o 
 -10   3  12       57.75       93.81     24.57 o 
  -9   3  12       45.94       52.42     14.64 o 
  -8   3  12       66.31       62.67     26.85 o 
  -7   3  12      160.24      144.77     27.97 o 
  -6   3  12        3.40        0.00     12.43 o 
  -5   3  12      204.76      212.63     34.26 o 
  -4   3  12      402.72      390.42     44.09 o 
  -3   3  12      742.43      807.73     56.29 o 
  -2   3  12      519.88      552.68     47.63 o 
  -1   3  12      628.46      675.18     54.71 o 
 -10   4  12       48.33       63.90     16.66 o 
  -9   4  12       32.03       19.69     12.41 o 
  -8   4  12       17.47        2.96     15.76 o 
  -7   4  12        0.76        0.00     13.01 o 
  -6   4  12        3.72        2.67     14.02 o 
  -5   4  12      968.57      939.81     59.03 o 
  -4   4  12      101.07       52.40     22.77 o 
  -3   4  12       86.21       62.81     23.63 o 
  -2   4  12        2.18        4.84     18.79 o 
 -10   5  12      276.67      295.61     55.14 o 
  -9   5  12       88.36       70.15     25.98 o 
  -8   5  12       10.96        0.00     15.97 o 
  -7   5  12      193.05      255.27     37.36 o 
  -6   5  12      427.04      513.44     45.03 o 
  -5   5  12      164.35      202.22     33.32 o 
  -4   5  12       36.24       40.11     22.12 o 
  -9   6  12       10.40       18.02     14.22 o 
  -8   6  12      310.44      367.66     43.94 o 
  -7   6  12      403.06      453.80     42.86 o 
  -6   6  12      138.89      139.92     30.50 o 
  -5   6  12       36.48       43.58     23.71 o 
  -4  -7  13       17.06        2.40     12.89 o 
  -3  -7  13       95.83       94.79     19.55 o 
  -2  -7  13      828.61      894.29     66.33 o 
  -1  -7  13      634.89      694.84     57.82 o 
   0  -7  13      219.04      251.30     43.66 o 
  -5  -6  13       52.32       45.15     17.01 o 
  -4  -6  13      143.65      143.40     23.43 o 
  -3  -6  13       42.03       18.89     13.90 o 
  -2  -6  13        8.05        0.00     13.16 o 
  -1  -6  13        3.48        0.00     18.86 o 
   0  -6  13      220.30      216.17     40.40 o 
  -6  -5  13      376.58      377.71     45.46 o 
  -5  -5  13      458.19      505.70     44.96 o 
  -4  -5  13      366.26      382.87     30.59 o 
  -3  -5  13      299.24      271.27     28.32 o 
  -2  -5  13        4.24        1.68     11.09 o 
  -1  -5  13       71.93       39.65     16.24 o 
   0  -5  13      167.29      188.85     36.86 o 
  -7  -4  13      319.74      402.49     47.70 o 
  -6  -4  13      688.51      762.93     54.77 o 
  -5  -4  13      366.18      399.74     39.61 o 
  -4  -4  13       46.43       24.43     16.91 o 
  -3  -4  13      195.51      145.06     31.22 o 
  -2  -4  13       79.29       44.88     16.23 o 
  -1  -4  13      415.46      458.54     30.22 o 
   0  -4  13       23.39       18.72     19.44 o 
   1  -4  13        1.50        0.14     15.90 o 
  -8  -3  13      163.90      163.84     33.03 o 
  -7  -3  13      229.62      202.01     36.86 o 
  -6  -3  13       31.38       13.44     18.21 o 
  -5  -3  13        2.89        5.71     17.13 o 
  -4  -3  13      601.86      642.23     48.71 o 
  -3  -3  13     1120.80     1284.46     65.97 o 
  -2  -3  13     1124.65     1106.35     61.05 o 
  -1  -3  13      758.33      758.45     52.60 o 
   0  -3  13      451.74      498.19     31.20 o 
   1  -3  13        0.36        0.00     11.91 o 
  -9  -2  13        2.93       10.26     18.57 o 
  -8  -2  13       59.66       23.42     20.67 o 
  -7  -2  13      301.04      351.40     45.25 o 
  -6  -2  13      460.36      460.17     41.27 o 
  -5  -2  13      335.97      357.18     36.93 o 
  -4  -2  13       82.32      107.47     25.44 o 
  -3  -2  13      757.51      711.32     49.22 o 
  -2  -2  13      226.46      185.60     31.44 o 
  -1  -2  13       41.86        0.00     15.03 o 
   0  -2  13       35.19       12.40     14.64 o 
  -9  -1  13       99.41       81.02     25.95 o 
  -8  -1  13       22.13       29.56     18.14 o 
  -7  -1  13      381.51      333.04     41.78 o 
  -6  -1  13      211.13      226.58     34.98 o 
  -5  -1  13      247.75      295.24     39.03 o 
  -4  -1  13      139.66      167.02     29.99 o 
  -3  -1  13        0.18        0.00     13.08 o 
  -2  -1  13       58.63       31.08     20.53 o 
  -1  -1  13      485.59      472.96     43.44 o 
   0  -1  13      836.97      913.07     60.19 o 
  -9   0  13       10.95        5.93     16.69 o 
  -8   0  13       95.39       98.94     25.95 o 
  -7   0  13      214.28      220.29     34.62 o 
  -6   0  13      282.35      292.35     39.68 o 
  -5   0  13       56.20       58.54     20.16 o 
  -4   0  13      327.05      318.29     39.54 o 
  -3   0  13      523.07      483.66     42.50 o 
  -2   0  13      155.89      149.61     30.79 o 
  -1   0  13       44.45       31.58     21.03 o 
 -10   1  13      486.20      605.07     50.30 o 
  -9   1  13      556.42      491.17     43.66 o 
  -8   1  13      158.66      214.51     34.83 o 
  -7   1  13       27.95       29.34     17.85 o 
  -6   1  13        0.96        1.30     12.65 o 
  -5   1  13       81.82       74.15     22.19 o 
  -4   1  13      878.65      876.94     57.66 o 
  -3   1  13      356.88      381.75     45.10 o 
  -2   1  13      186.37      233.23     37.51 o 
  -1   1  13        5.51        0.00     18.00 o 
 -10   2  13       27.03        2.31     19.15 o 
  -9   2  13        1.42        2.17     15.83 o 
  -8   2  13       44.16       55.94     24.07 o 
  -7   2  13       55.95       49.80     22.41 o 
  -6   2  13        6.02        0.00     13.95 o 
  -5   2  13       24.94       25.22     17.27 o 
  -4   2  13       99.05       99.31     26.67 o 
  -3   2  13        9.26        7.95     16.19 o 
  -2   2  13       79.13       39.97     25.30 o 
 -10   3  13        1.46        0.00     16.55 o 
  -9   3  13      171.57      178.73     32.95 o 
  -8   3  13      644.68      606.74     48.35 o 
  -7   3  13      603.39      612.89     48.71 o 
  -6   3  13      640.83      609.19     47.77 o 
  -5   3  13      100.12      108.84     28.19 o 
  -4   3  13        6.49        0.00     14.82 o 
  -3   3  13        1.34        0.36     17.71 o 
  -9   4  13      128.92       91.70     18.61 o 
  -8   4  13       52.26       26.16     21.32 o 
  -7   4  13      193.86      193.18     33.32 o 
  -6   4  13       10.90        3.25     16.62 o 
  -5   4  13        1.79        1.81     16.04 o 
  -4   4  13      209.98      193.18     35.19 o 
  -8   5  13      184.14      162.90     32.52 o 
  -7   5  13      167.76      187.40     36.28 o 
  -6   5  13      808.14      776.15     56.65 o 
  -5  -5  14      328.24      389.27     48.21 o 
  -4  -5  14      567.24      604.64     51.10 o 
  -3  -5  14      306.33      305.36     39.24 o 
  -2  -5  14      270.91      287.32     44.13 o 
  -6  -4  14       46.33       72.49     26.89 o 
  -5  -4  14       27.43       22.91     21.68 o 
  -4  -4  14       31.69        0.00     16.19 o 
  -3  -4  14       80.41       51.17     21.32 o 
  -2  -4  14      500.81      509.10     45.75 o 
  -1  -4  14      342.17      411.60     47.92 o 
  -7  -3  14      398.22      415.50     49.15 o 
  -6  -3  14      479.79      503.82     47.34 o 
  -5  -3  14        1.59        0.00     14.89 o 
  -4  -3  14      126.44       62.16     23.56 o 
  -3  -3  14      130.50      128.00     30.35 o 
  -2  -3  14      466.43      436.82     41.78 o 
  -1  -3  14      623.18      729.40     54.33 o 
  -8  -2  14      113.23       99.23     28.91 o 
  -7  -2  14        6.35        0.00     18.94 o 
  -6  -2  14        1.66        8.89     16.26 o 
  -5  -2  14       22.53        0.79     14.96 o 
  -4  -2  14       95.29       67.21     22.55 o 
  -3  -2  14       45.58       22.19     18.79 o 
  -2  -2  14        4.90        0.00     15.33 o 
  -1  -2  14        0.05        0.00     17.20 o 
  -8  -1  14       28.66        9.18     17.85 o 
  -7  -1  14      309.71      273.78     40.33 o 
  -6  -1  14      240.24      317.50     41.27 o 
  -5  -1  14      551.27      520.01     45.61 o 
  -4  -1  14      529.09      559.26     47.77 o 
  -3  -1  14      380.51      388.04     45.17 o 
  -2  -1  14        7.41       10.70     16.12 o 
  -8   0  14      216.94      246.09     39.25 o 
  -7   0  14       78.45       46.98     22.91 o 
  -6   0  14      207.89      204.54     35.77 o 
  -5   0  14       41.91       46.69     20.74 o 
  -4   0  14       31.87        0.00     14.74 o 
  -3   0  14       10.56        0.00     17.85 o 
  -2   0  14        3.65       16.12     18.86 o 
  -8   1  14       83.11      105.52     27.25 o 
  -7   1  14       61.71       37.22     20.16 o 
  -6   1  14       47.60       53.92     21.83 o 
  -5   1  14      375.63      361.95     45.39 o 
  -4   1  14      753.30      692.75     53.48 o 
  -3   1  14      997.42     1000.86     65.25 o 
  -8   2  14       16.62       18.00     19.44 o 
  -7   2  14       54.27       39.39     22.48 o 
  -6   2  14      191.76      172.38     33.68 o 
  -5   2  14      308.09      315.69     43.15 o 
  -4   2  14      153.25      176.28     34.98 o 
  -8   3  14       76.59       46.76     22.69 o 
  -7   3  14      295.86      336.94     44.38 o 
  -6   3  14      203.85      236.41     38.01 o 
                                                 
